# Supplementary material for: The Role of Arginine Metabolism in Oral Tongue Squamous Cell Carcinoma
Source: Cancers (Basel). 2021 Dec 1;13(23):6068. doi: 10.3390/cancers13236068 (PMC8656740; doi:10.3390/cancers13236068)
Supplement: Supplementary file 1 [file cancers-13-06068-s001.zip]

Archive with 2 entries (2 files):
- Supplementary table/Supplementary table S1 res_featurecounts_p0.05_cancers.xlsx
- Supplementary table/Supplementary table S2 upstream_regulator_cancers.xlsx
