# Supplementary material for: The Role of Arginine Metabolism in Oral Tongue Squamous Cell Carcinoma
Source: Cancers (Basel). 2021 Dec 1;13(23):6068. doi: 10.3390/cancers13236068 (PMC8656740; doi:10.3390/cancers13236068)
Supplement: Supplementary file 1 [file cancers-13-06068-s001.zip › Supplementary table/Supplementary table S1 res_featurecounts_p0.05_cancers.xlsx]

## Sheet: res_featurecounts_p0.05_cancers
Supplementary table 1
gene_id	gene_name	baseMean	log2FoldChange	lfcSE	stat	pvalue	padj
ENSG00000118520	ARG1	299.363	6.5549	0.888	7.3812	2e-13	6.2e-11
ENSG00000213658	LAT	4.4143	5.6182	1.7198	3.2668	0.001088	0.024815
ENSG00000214212	C19orf38	6.9122	5.2717	1.5353	3.4337	0.000595	0.018093
ENSG00000173093	CCDC63	3.4047	5.2432	1.7814	2.9433	0.003247	0.041383
ENSG00000119608	PROX2	3.3919	5.2384	1.7986	2.9125	0.003586	0.041383
ENSG00000227868	TEX46	2.7466	4.9324	2.1873	2.255	0.024133	0.04994
ENSG00000285480	H2BE1	2.5542	4.8285	1.959	2.4647	0.013711	0.04994
ENSG00000235290	HLA-W	2.5476	4.825	2.2447	2.1495	0.031595	0.04994
ENSG00000259417	CTXND1	2.5476	4.825	2.2447	2.1495	0.031595	0.04994
ENSG00000262686	GLIS2-AS1	2.399	4.7371	1.9844	2.3872	0.016979	0.04994
ENSG00000276085	CCL3L1	2.3781	4.7259	1.9807	2.3859	0.017037	0.04994
ENSG00000120555	SEPTIN7P9	2.2513	4.6445	2.3447	1.9808	0.047609	0.04994
ENSG00000108576	SLC6A4	2.2344	4.6345	2.3061	2.0097	0.044466	0.04994
ENSG00000273079	GRIN2B	2.2029	4.6158	2.0601	2.2406	0.025055	0.04994
ENSG00000174236	REP15	2.1947	4.6109	2.0765	2.2205	0.026385	0.04994
ENSG00000175189	INHBC	2.1746	4.5983	2.3363	1.9682	0.049043	0.04994
ENSG00000242853	RN7SL749P	2.0457	4.508	2.0744	2.1731	0.029769	0.04994
ENSG00000110169	HPX	2.0383	4.5034	2.1042	2.1402	0.032338	0.04994
ENSG00000277399	GPR179	1.854	4.3678	2.195	1.9899	0.046599	0.04994
ENSG00000213830	CFL1P5	3.205	4.1241	1.7719	2.3274	0.019942	0.04994
ENSG00000117707	PROX1	2.8843	3.961	1.8099	2.1885	0.028636	0.04994
ENSG00000213453	FTH1P3	4.6668	3.7825	1.7017	2.2228	0.026229	0.04994
ENSG00000160801	PTH1R	4.6766	3.782	1.6058	2.3552	0.018513	0.04994
ENSG00000187134	AKR1C1	3.7395	3.4336	1.6867	2.0357	0.041784	0.04994
ENSG00000215878	MARCKSL1P2	3.5516	3.2962	1.5942	2.0677	0.038671	0.04994
ENSG00000249931	GOLGA8K	4.7337	3.1606	1.4172	2.2302	0.025737	0.04994
ENSG00000213194	CDK7P1	6.1919	3.0596	1.2668	2.4152	0.015725	0.04994
ENSG00000162745	OLFML2B	5.7684	2.9481	1.2313	2.3942	0.016656	0.04994
ENSG00000275882	IKBKGP1	43.0728	2.9467	0.6809	4.3275	1.5e-05	0.001491
ENSG00000176054	RPL23P2	5.4032	2.8405	1.2745	2.2287	0.025836	0.04994
ENSG00000251128	WWC2-AS1	4.0941	2.8384	1.4158	2.0049	0.044978	0.04994
ENSG00000082196	C1QTNF3	8.5701	2.7602	1.0608	2.602	0.009269	0.04994
ENSG00000236651	DLX2-DT	6.2685	2.6739	1.243	2.1511	0.031468	0.04994
ENSG00000268738	HSFX2	5.8225	2.6653	1.3233	2.0142	0.043992	0.04994
ENSG00000254852	NPIPA2	19.9392	2.6132	0.8618	3.0324	0.002426	0.039964
ENSG00000256671	LIMS4	9.1938	2.4604	1.0323	2.3834	0.017155	0.04994
ENSG00000184608	FAM167A-AS1	7.2231	2.4563	1.1275	2.1786	0.029362	0.04994
ENSG00000204323	SMIM5	5.2552	2.4389	1.1577	2.1067	0.03514	0.04994
ENSG00000198416	ZNF658B	9.3508	2.4224	0.8945	2.7081	0.006768	0.048604
ENSG00000143257	NR1I3	7.1137	2.4119	1.0345	2.3316	0.019723	0.04994
ENSG00000105880	DLX5	9.4781	2.2638	0.9773	2.3164	0.020536	0.04994
ENSG00000223776	LGALS8-AS1	6.2268	2.186	1.0508	2.0804	0.037491	0.04994
ENSG00000198237	GUSBP13	20.4294	2.024	0.7166	2.8245	0.004736	0.046766
ENSG00000072952	IRAG1	11.8482	2.0129	0.9	2.2367	0.025306	0.04994
ENSG00000254634	SMG1P6	8.0785	2.0062	0.9098	2.205	0.027453	0.04994
ENSG00000187372	PCDHB13	18.2913	1.9327	0.7833	2.4674	0.01361	0.04994
ENSG00000177839	PCDHB9	11.4881	1.8264	0.9122	2.0021	0.045271	0.04994
ENSG00000196358	NTNG2	22.803	1.7975	0.5952	3.0198	0.002529	0.039964
ENSG00000172349	IL16	34.0125	1.7762	0.4618	3.8461	0.00012	0.005925
ENSG00000167971	CASKIN1	19.7849	1.6585	0.671	2.4719	0.01344	0.04994
ENSG00000266256	LINC00683	19.0985	1.6442	0.6503	2.5285	0.011456	0.04994
ENSG00000154451	GBP5	13.8979	1.6355	0.7432	2.2005	0.027769	0.04994
ENSG00000224728	IMPDH1P8	22.2179	1.6211	0.5899	2.7483	0.005991	0.048604
ENSG00000205609	EIF3CL	286.912	1.4932	0.6339	2.3557	0.018488	0.04994
ENSG00000170092	SPDYE5	14.2657	1.4	0.7126	1.9647	0.049448	0.049991
ENSG00000163072	NOSTRIN	21.1631	1.3442	0.5643	2.3821	0.017213	0.04994
ENSG00000128039	SRD5A3	18.5742	1.3029	0.6087	2.1406	0.032307	0.04994
ENSG00000281404	LINC01176	48.5889	1.1356	0.4784	2.3737	0.01761	0.04994
ENSG00000165923	AGBL2	20.6284	1.1237	0.5645	1.9905	0.046538	0.04994
ENSG00000074211	PPP2R2C	28.844	1.1024	0.5253	2.0985	0.035857	0.04994
ENSG00000144229	THSD7B	27.924	1.0937	0.552	1.9812	0.047569	0.04994
ENSG00000227507	LTB	105.691	1.0823	0.3368	3.2138	0.00131	0.027237
ENSG00000261087	ZNNT1	41.5427	1.0792	0.4687	2.3024	0.021312	0.04994
ENSG00000273045	C2orf15	35.8066	1.0739	0.4622	2.3235	0.020155	0.04994
ENSG00000272525	BTF3-DT	33.5345	1.0504	0.4715	2.228	0.025882	0.04994
ENSG00000175471	MCTP1	31.6507	1.0441	0.4525	2.3073	0.021037	0.04994
ENSG00000169627	BOLA2B	38.6611	1.0402	0.5243	1.9838	0.047282	0.04994
ENSG00000197093	GAL3ST4	52.2201	1.018	0.3504	2.9055	0.003667	0.041383
ENSG00000171450	CDK5R2	35.7956	1.0095	0.4882	2.0679	0.038645	0.04994
ENSG00000253972	MAL2-AS1	28.9016	0.9993	0.4844	2.0631	0.039101	0.04994
ENSG00000224725	CEP57L1P1	32.5828	0.9632	0.4768	2.0203	0.043356	0.04994
ENSG00000162552	WNT4	30.4222	0.9299	0.4722	1.9695	0.048896	0.04994
ENSG00000188266	HYKK	68.9842	0.9044	0.3408	2.6535	0.007966	0.04994
ENSG00000015568	RGPD5	56.1377	0.8642	0.4352	1.9859	0.04704	0.04994
ENSG00000128965	CHAC1	115.901	0.8601	0.3207	2.682	0.007319	0.048997
ENSG00000167772	ANGPTL4	2925.01	0.8578	0.3661	2.3434	0.019108	0.04994
ENSG00000228589	SPCS2P4	255.633	0.8477	0.3152	2.6893	0.007161	0.048767
ENSG00000258667	HIF1A-AS3	96.6421	0.8467	0.362	2.3389	0.019338	0.04994
ENSG00000085563	ABCB1	41.9173	0.8432	0.4135	2.0394	0.041407	0.04994
ENSG00000281026	N4BP2L2-IT2	92.4338	0.8313	0.3003	2.7679	0.005641	0.048604
ENSG00000171843	MLLT3	176.079	0.828	0.2478	3.3409	0.000835	0.022887
ENSG00000260193	LINC02846	61.0825	0.7903	0.3479	2.2715	0.023118	0.04994
ENSG00000168350	DEGS2	55.4237	0.7862	0.3753	2.0949	0.036176	0.04994
ENSG00000182580	EPHB3	77.6427	0.786	0.3145	2.4994	0.01244	0.04994
ENSG00000226145	KRT16P6	230.263	0.7795	0.3516	2.2166	0.026651	0.04994
ENSG00000116701	NCF2	154.479	0.7698	0.27	2.8515	0.004352	0.04542
ENSG00000271503	CCL5	73.7	0.7606	0.3367	2.2593	0.023863	0.04994
ENSG00000139971	ARMH4	49.0699	0.7556	0.3745	2.0177	0.043619	0.04994
ENSG00000151611	MMAA	55.3252	0.7526	0.3579	2.1025	0.035507	0.04994
ENSG00000232931	LINC00342	96.2496	0.7461	0.361	2.0668	0.038758	0.04994
ENSG00000269386	RAB11B-AS1	54.1622	0.7455	0.375	1.9879	0.046818	0.04994
ENSG00000104883	PEX11G	68.3729	0.7399	0.356	2.0784	0.037669	0.04994
ENSG00000116574	RHOU	213.592	0.739	0.274	2.6967	0.007004	0.048767
ENSG00000143452	HORMAD1	59.8297	0.7326	0.3277	2.2354	0.02539	0.04994
ENSG00000171631	P2RY6	76.6771	0.7241	0.3161	2.2906	0.021987	0.04994
ENSG00000163590	PPM1L	77.0193	0.711	0.3442	2.0657	0.038854	0.04994
ENSG00000137628	DDX60	1855.62	0.7059	0.1512	4.669	3e-06	0.000399
ENSG00000125864	BFSP1	128.674	0.6887	0.3273	2.1045	0.035332	0.04994
ENSG00000137965	IFI44	1884.64	0.6594	0.2078	3.1726	0.001511	0.029843
ENSG00000250462	LRRC37BP1	175.548	0.6583	0.2846	2.3133	0.020706	0.04994
ENSG00000100330	MTMR3	164.273	0.6342	0.23	2.7571	0.005831	0.048604
ENSG00000226125	LINC01907	143.145	0.6342	0.3014	2.1044	0.035343	0.04994
ENSG00000131737	KRT34	131.306	0.6333	0.2551	2.4828	0.013034	0.04994
ENSG00000213626	LBH	407.503	0.6322	0.2313	2.7328	0.00628	0.048604
ENSG00000129467	ADCY4	82.9047	0.6289	0.3067	2.0506	0.040309	0.04994
ENSG00000229638	RPL4P4	499.407	0.602	0.2539	2.3713	0.017726	0.04994
ENSG00000111863	ADTRP	328.784	0.5954	0.1705	3.4922	0.000479	0.018093
ENSG00000176826	FKBP9P1	141.708	0.5906	0.2707	2.1821	0.029103	0.04994
ENSG00000135114	OASL	765.954	0.5877	0.1488	3.9499	7.8e-05	0.004413
ENSG00000157554	ERG	105.808	0.5857	0.284	2.0619	0.039214	0.04994
ENSG00000164651	SP8	157.803	0.5804	0.2552	2.2742	0.022957	0.04994
ENSG00000174370	C11orf45	129.243	0.5737	0.269	2.133	0.032924	0.04994
ENSG00000267280	TBX2-AS1	187.752	0.5657	0.2667	2.1216	0.033871	0.04994
ENSG00000187193	MT1X	1730.93	0.5652	0.1921	2.9421	0.00326	0.041383
ENSG00000141682	PMAIP1	6484.4	0.563	0.1832	3.0741	0.002111	0.037905
ENSG00000232593	KANTR	183.129	0.5598	0.223	2.5096	0.012087	0.04994
ENSG00000256806	C17orf100	132.195	0.5559	0.2652	2.0965	0.036038	0.04994
ENSG00000145476	CYP4V2	236.87	0.5551	0.2047	2.7115	0.006698	0.048604
ENSG00000161654	LSM12	1969.52	0.5487	0.1814	3.025	0.002486	0.039964
ENSG00000274180	NATD1	254.458	0.5454	0.2281	2.3915	0.016779	0.04994
ENSG00000132825	PPP1R3D	287.3	0.5442	0.1867	2.914	0.003568	0.041383
ENSG00000137959	IFI44L	141.863	0.5383	0.2456	2.1918	0.028395	0.04994
ENSG00000127585	FBXL16	218.748	0.5376	0.2431	2.2116	0.026996	0.04994
ENSG00000185885	IFITM1	584.972	0.5275	0.2464	2.1412	0.032255	0.04994
ENSG00000067715	SYT1	137.308	0.5269	0.2531	2.082	0.037346	0.04994
ENSG00000138646	HERC5	478.794	0.521	0.1748	2.9805	0.002877	0.041383
ENSG00000171943	SRGAP2C	506.47	0.516	0.1585	3.2558	0.001131	0.024815
ENSG00000165874	SHLD2P1	141.731	0.5145	0.2619	1.9644	0.049484	0.049991
ENSG00000188493	C19orf54	320.56	0.5132	0.2137	2.4014	0.016332	0.04994
ENSG00000110852	CLEC2B	290.415	0.5126	0.2493	2.0561	0.039771	0.04994
ENSG00000126709	IFI6	226.76	0.5124	0.2184	2.3461	0.018969	0.04994
ENSG00000177679	SRRM3	284.856	0.5064	0.2046	2.4755	0.013306	0.04994
ENSG00000173221	GLRX	337.267	0.4949	0.1973	2.5083	0.012132	0.04994
ENSG00000111859	NEDD9	474.918	0.4852	0.1465	3.3118	0.000927	0.022887
ENSG00000186806	VSIG10L	148.455	0.4773	0.2313	2.0636	0.039053	0.04994
ENSG00000122574	WIPF3	181.141	0.4737	0.2081	2.2769	0.022793	0.04994
ENSG00000089775	ZBTB25	746.919	0.4678	0.1797	2.6032	0.009237	0.04994
ENSG00000059804	SLC2A3	1127.66	0.4678	0.2004	2.3345	0.01957	0.04994
ENSG00000196757	ZNF700	197.727	0.4649	0.2003	2.3215	0.020257	0.04994
ENSG00000154217	PITPNC1	206.604	0.4524	0.1944	2.3273	0.01995	0.04994
ENSG00000212724	KRTAP2-3	805.085	0.4495	0.1527	2.9436	0.003244	0.041383
ENSG00000107796	ACTA2	284.418	0.4487	0.1951	2.2998	0.021459	0.04994
ENSG00000236438	FAM157A	252.257	0.4465	0.2021	2.2091	0.027167	0.04994
ENSG00000154265	ABCA5	661.529	0.445	0.164	2.7131	0.006665	0.048604
ENSG00000285410	GABPB1-IT1	459.509	0.4376	0.1595	2.7433	0.006082	0.048604
ENSG00000170498	KISS1	181.26	0.4374	0.2168	2.0172	0.043678	0.04994
ENSG00000136244	IL6	5278.06	0.4308	0.1074	4.0098	6.1e-05	0.004003
ENSG00000234745	HLA-B	3508.12	0.4152	0.1099	3.7775	0.000158	0.006954
ENSG00000172456	FGGY	186.563	0.4143	0.2084	1.9882	0.046793	0.04994
ENSG00000187994	RINL	210.838	0.41	0.2071	1.9793	0.047783	0.04994
ENSG00000246228	CASC8	566.054	0.4061	0.1664	2.4409	0.014649	0.04994
ENSG00000143303	RRNAD1	717.486	0.4032	0.194	2.0782	0.037692	0.04994
ENSG00000213214	ARHGEF35	297.8	0.4006	0.1786	2.2425	0.024928	0.04994
ENSG00000151773	CCDC122	213.741	0.3979	0.196	2.03	0.042356	0.04994
ENSG00000106070	GRB10	776.004	0.3962	0.1488	2.6629	0.007746	0.04994
ENSG00000257698	GIHCG	251.605	0.3938	0.1917	2.0539	0.039989	0.04994
ENSG00000204642	HLA-F	622.698	0.3929	0.1994	1.97	0.048843	0.04994
ENSG00000135045	C9orf40	622.5	0.3914	0.1571	2.4922	0.012694	0.04994
ENSG00000128590	DNAJB9	270.5	0.3891	0.1801	2.1612	0.030678	0.04994
ENSG00000185745	IFIT1	731.382	0.3871	0.1426	2.7137	0.006653	0.048604
ENSG00000162817	C1orf115	403.825	0.3825	0.1858	2.0587	0.039525	0.04994
ENSG00000149932	TMEM219	1077.58	0.3776	0.1459	2.5873	0.009673	0.04994
ENSG00000129003	VPS13C	886.955	0.3761	0.1587	2.3694	0.017818	0.04994
ENSG00000140044	JDP2	330.656	0.3711	0.1744	2.128	0.033338	0.04994
ENSG00000189060	H1-0	10190.2	0.3659	0.1249	2.9296	0.003394	0.041383
ENSG00000119922	IFIT2	1346.56	0.3639	0.1271	2.8616	0.004215	0.04542
ENSG00000174136	RGMB	456.001	0.3626	0.1512	2.3986	0.016456	0.04994
ENSG00000123689	G0S2	3177.04	0.3622	0.165	2.1948	0.028179	0.04994
ENSG00000164096	C4orf3	2749.64	0.3563	0.1722	2.069	0.038546	0.04994
ENSG00000115935	WIPF1	379.753	0.3555	0.1604	2.2162	0.026676	0.04994
ENSG00000167779	IGFBP6	3756.05	0.3436	0.1422	2.4169	0.015655	0.04994
ENSG00000101210	EEF1A2	2697.1	0.343	0.1726	1.9865	0.046973	0.04994
ENSG00000214049	UCA1	1769.47	0.3385	0.1277	2.6508	0.00803	0.04994
ENSG00000026025	VIM	2627.33	0.3355	0.1423	2.3577	0.018387	0.04994
ENSG00000118402	ELOVL4	537.625	0.3325	0.1568	2.12	0.034007	0.04994
ENSG00000106366	SERPINE1	53776.6	0.3302	0.0954	3.4625	0.000535	0.018093
ENSG00000240344	PPIL3	651.226	0.315	0.1551	2.0311	0.042243	0.04994
ENSG00000196247	ZNF107	746.908	0.3073	0.1376	2.2337	0.025501	0.04994
ENSG00000173273	TNKS	1353.48	0.3012	0.144	2.0923	0.036414	0.04994
ENSG00000115267	IFIH1	729.109	0.3006	0.1481	2.029	0.042458	0.04994
ENSG00000133401	PDZD2	901.661	0.2962	0.1374	2.1563	0.031063	0.04994
ENSG00000180773	SLC36A4	654.347	0.2931	0.1344	2.1803	0.029237	0.04994
ENSG00000112699	GMDS	653.137	0.2855	0.1396	2.0448	0.040872	0.04994
ENSG00000116251	RPL22	5681.12	0.2848	0.1334	2.1352	0.032747	0.04994
ENSG00000091073	DTX2	1249	0.2827	0.1392	2.031	0.04226	0.04994
ENSG00000198625	MDM4	1145.28	0.2767	0.1402	1.9743	0.048352	0.04994
ENSG00000174738	NR1D2	1453.85	0.2699	0.1281	2.1073	0.035088	0.04994
ENSG00000112096	SOD2	23462.2	0.2688	0.1319	2.0371	0.041641	0.04994
ENSG00000135870	RC3H1	1386.02	0.2683	0.1139	2.3561	0.018468	0.04994
ENSG00000177383	MAGEF1	2476.36	0.2615	0.1068	2.4479	0.014368	0.04994
ENSG00000158711	ELK4	1520.78	0.2485	0.1185	2.0975	0.035945	0.04994
ENSG00000051596	THOC3	5101.48	0.2448	0.1233	1.9857	0.047072	0.04994
ENSG00000205413	SAMD9	2989.24	0.241	0.115	2.0963	0.036054	0.04994
ENSG00000078401	EDN1	2531.49	0.2388	0.1084	2.2024	0.027639	0.04994
ENSG00000137413	TAF8	1809.6	0.2349	0.1126	2.0866	0.036929	0.04994
ENSG00000169715	MT1E	30271.3	0.2126	0.1007	2.1113	0.034747	0.04994
ENSG00000204525	HLA-C	4410.8	0.2021	0.0986	2.0494	0.040425	0.04994
ENSG00000158417	EIF5B	10675.2	-0.2063	0.1051	-1.9619	0.049776	0.049994
ENSG00000103257	SLC7A5	44879.6	-0.2085	0.0959	-2.1738	0.029724	0.04994
ENSG00000144554	FANCD2	2789.9	-0.2105	0.1057	-1.9919	0.046387	0.04994
ENSG00000100697	DICER1	2328.69	-0.2376	0.1126	-2.1102	0.034842	0.04994
ENSG00000146834	MEPCE	3962.55	-0.2404	0.1208	-1.9912	0.046458	0.04994
ENSG00000160957	RECQL4	4112.58	-0.2587	0.1281	-2.0197	0.043417	0.04994
ENSG00000177084	POLE	3863.2	-0.2604	0.1237	-2.1041	0.035366	0.04994
ENSG00000072310	SREBF1	3821.69	-0.2677	0.129	-2.0758	0.037912	0.04994
ENSG00000118965	WDR35	846.264	-0.2724	0.1336	-2.0393	0.041423	0.04994
ENSG00000112146	FBXO9	1190.16	-0.2789	0.1158	-2.4095	0.015973	0.04994
ENSG00000267100	ILF3-DT	988.409	-0.2818	0.1293	-2.1789	0.029337	0.04994
ENSG00000148468	FAM171A1	1380.29	-0.2838	0.121	-2.3446	0.019048	0.04994
ENSG00000196924	FLNA	20030.8	-0.2851	0.138	-2.0664	0.038794	0.04994
ENSG00000234616	JRK	2537.21	-0.2905	0.1289	-2.2542	0.024184	0.04994
ENSG00000027001	MIPEP	1135.01	-0.2923	0.1478	-1.9773	0.048005	0.04994
ENSG00000197063	MAFG	1799.13	-0.2924	0.1368	-2.1381	0.032505	0.04994
ENSG00000169710	FASN	27567.8	-0.2941	0.1398	-2.1041	0.035372	0.04994
ENSG00000142208	AKT1	4762.23	-0.2942	0.135	-2.1795	0.029295	0.04994
ENSG00000152102	FAM168B	4196.46	-0.2957	0.131	-2.2575	0.023976	0.04994
ENSG00000168014	C2CD3	1149.39	-0.2958	0.1351	-2.1888	0.028613	0.04994
ENSG00000128908	INO80	1255.98	-0.2959	0.1394	-2.1231	0.033748	0.04994
ENSG00000067248	DHX29	1982.12	-0.2976	0.1402	-2.1219	0.033848	0.04994
ENSG00000047315	POLR2B	4023.57	-0.2985	0.1475	-2.0232	0.043048	0.04994
ENSG00000137814	HAUS2	861.358	-0.2986	0.1453	-2.0548	0.039897	0.04994
ENSG00000110697	PITPNM1	2552.27	-0.3032	0.1478	-2.0516	0.040212	0.04994
ENSG00000080823	MOK	1575.29	-0.3056	0.1537	-1.9884	0.046766	0.04994
ENSG00000100065	CARD10	2502.5	-0.3058	0.1464	-2.0886	0.03674	0.04994
ENSG00000135587	SMPD2	645.201	-0.3061	0.1496	-2.0455	0.040805	0.04994
ENSG00000205476	CCDC85C	2051.81	-0.3101	0.1518	-2.0424	0.041115	0.04994
ENSG00000100726	TELO2	1808.14	-0.3106	0.139	-2.2338	0.025498	0.04994
ENSG00000160949	TONSL	2599.39	-0.3107	0.1462	-2.1241	0.033658	0.04994
ENSG00000127418	FGFRL1	744.835	-0.3116	0.1487	-2.0958	0.036102	0.04994
ENSG00000196547	MAN2A2	472.689	-0.3123	0.1588	-1.967	0.049181	0.04994
ENSG00000150093	ITGB1	10953.2	-0.3127	0.1206	-2.5928	0.00952	0.04994
ENSG00000100028	SNRPD3	753.242	-0.3155	0.1599	-1.9735	0.048443	0.04994
ENSG00000108826	MRPL27	1355.4	-0.3175	0.1504	-2.1111	0.034761	0.04994
ENSG00000105671	DDX49	1239.6	-0.3176	0.1503	-2.1128	0.034616	0.04994
ENSG00000132740	IGHMBP2	1260.58	-0.3201	0.1506	-2.1251	0.03358	0.04994
ENSG00000197136	PCNX3	3093.02	-0.3227	0.1595	-2.0232	0.043056	0.04994
ENSG00000149091	DGKZ	1939.81	-0.3235	0.1194	-2.7083	0.006764	0.048604
ENSG00000124784	RIOK1	1346.91	-0.3237	0.1604	-2.018	0.043594	0.04994
ENSG00000144136	SLC20A1	3584	-0.3255	0.1536	-2.119	0.034088	0.04994
ENSG00000161547	SRSF2	5425.56	-0.3273	0.1632	-2.0056	0.044896	0.04994
ENSG00000104738	MCM4	17392.1	-0.3274	0.1435	-2.2816	0.022515	0.04994
ENSG00000196584	XRCC2	867.06	-0.33	0.154	-2.1424	0.032159	0.04994
ENSG00000025770	NCAPH2	1603.53	-0.3317	0.127	-2.6127	0.008983	0.04994
ENSG00000163935	SFMBT1	754.635	-0.3325	0.158	-2.1045	0.035335	0.04994
ENSG00000164610	RP9	657.85	-0.3346	0.1424	-2.3503	0.018758	0.04994
ENSG00000106290	TAF6	2101.58	-0.3353	0.1481	-2.2638	0.023589	0.04994
ENSG00000010072	SPRTN	514.034	-0.3369	0.1699	-1.9831	0.04736	0.04994
ENSG00000144591	GMPPA	865.421	-0.3371	0.1332	-2.5311	0.011371	0.04994
ENSG00000183617	MRPL54	834.981	-0.3427	0.1617	-2.1191	0.034085	0.04994
ENSG00000175591	P2RY2	945.616	-0.3428	0.166	-2.0653	0.038897	0.04994
ENSG00000141219	C17orf80	719.216	-0.3433	0.1571	-2.1857	0.028836	0.04994
ENSG00000167778	SPRYD3	1396.4	-0.3462	0.1579	-2.193	0.028311	0.04994
ENSG00000105607	GCDH	472.336	-0.3463	0.1601	-2.1625	0.03058	0.04994
ENSG00000128342	LIF	1457.2	-0.3464	0.167	-2.0736	0.038115	0.04994
ENSG00000004961	HCCS	734.818	-0.3468	0.1711	-2.0274	0.042624	0.04994
ENSG00000006744	ELAC2	3434.58	-0.3497	0.1723	-2.0302	0.042335	0.04994
ENSG00000174744	BRMS1	2747.91	-0.3511	0.1763	-1.9918	0.046398	0.04994
ENSG00000135249	RINT1	1341.56	-0.3561	0.1574	-2.2633	0.02362	0.04994
ENSG00000204673	AKT1S1	1313.93	-0.3579	0.1657	-2.1591	0.030846	0.04994
ENSG00000124459	ZNF45	273.819	-0.3612	0.1811	-1.9941	0.046137	0.04994
ENSG00000160208	RRP1B	3329.03	-0.3614	0.176	-2.054	0.039975	0.04994
ENSG00000103168	TAF1C	1175.24	-0.3621	0.1571	-2.3045	0.021195	0.04994
ENSG00000175166	PSMD2	12813.1	-0.3622	0.1832	-1.9768	0.048066	0.04994
ENSG00000168906	MAT2A	7095.4	-0.363	0.1445	-2.5127	0.011982	0.04994
ENSG00000167112	TRUB2	1219.96	-0.3655	0.175	-2.0888	0.036722	0.04994
ENSG00000132405	TBC1D14	1029.38	-0.3661	0.1868	-1.9603	0.049955	0.049994
ENSG00000082516	GEMIN5	1785.24	-0.3665	0.1848	-1.9836	0.047304	0.04994
ENSG00000101057	MYBL2	5638.28	-0.3679	0.1626	-2.2622	0.023683	0.04994
ENSG00000175634	RPS6KB2	1676.54	-0.3706	0.1534	-2.4167	0.01566	0.04994
ENSG00000176890	TYMS	719.918	-0.3718	0.1869	-1.9895	0.046643	0.04994
ENSG00000055483	USP36	1692.72	-0.373	0.1786	-2.0887	0.036731	0.04994
ENSG00000175505	CLCF1	515.721	-0.3733	0.155	-2.4077	0.016055	0.04994
ENSG00000186193	SAPCD2	1423.8	-0.3742	0.1705	-2.1956	0.02812	0.04994
ENSG00000148843	PDCD11	3360.21	-0.3755	0.1853	-2.0269	0.042669	0.04994
ENSG00000106266	SNX8	498.126	-0.3757	0.191	-1.9672	0.049158	0.04994
ENSG00000161647	MPP3	385.416	-0.376	0.1868	-2.0132	0.044098	0.04994
ENSG00000148399	DPH7	982.774	-0.3769	0.1733	-2.1745	0.029666	0.04994
ENSG00000138002	IFT172	496.962	-0.3808	0.1656	-2.2999	0.021456	0.04994
ENSG00000188549	CCDC9B	648.513	-0.392	0.1965	-1.9948	0.04606	0.04994
ENSG00000141076	UTP4	2813.46	-0.3953	0.1983	-1.9932	0.046242	0.04994
ENSG00000072736	NFATC3	410.384	-0.3955	0.2008	-1.9691	0.048946	0.04994
ENSG00000265681	RPL17	355.613	-0.3958	0.1697	-2.3316	0.019722	0.04994
ENSG00000138031	ADCY3	2065.83	-0.3981	0.1548	-2.5717	0.010119	0.04994
ENSG00000188566	NDOR1	574.569	-0.4016	0.2026	-1.9823	0.047448	0.04994
ENSG00000084774	CAD	3525.36	-0.404	0.2046	-1.9743	0.048351	0.04994
ENSG00000123416	TUBA1B	11488.7	-0.4044	0.181	-2.2341	0.025474	0.04994
ENSG00000103067	ESRP2	1788.66	-0.4051	0.1557	-2.6019	0.009272	0.04994
ENSG00000053372	MRTO4	2408	-0.4055	0.2067	-1.9615	0.049827	0.049994
ENSG00000117395	EBNA1BP2	6485.58	-0.4062	0.199	-2.0412	0.041229	0.04994
ENSG00000164889	SLC4A2	2844	-0.4065	0.1714	-2.3719	0.017696	0.04994
ENSG00000137267	TUBB2A	913.118	-0.4071	0.1765	-2.3058	0.021122	0.04994
ENSG00000155034	FBXL18	537.456	-0.4071	0.2045	-1.9903	0.046563	0.04994
ENSG00000107815	TWNK	1232.08	-0.4086	0.1906	-2.1436	0.032067	0.04994
ENSG00000065328	MCM10	1497.68	-0.4092	0.1896	-2.1575	0.030965	0.04994
ENSG00000033100	CHPF2	1606.02	-0.4103	0.1635	-2.5098	0.012079	0.04994
ENSG00000178921	PFAS	2286.88	-0.411	0.2087	-1.9695	0.048898	0.04994
ENSG00000119599	DCAF4	518.51	-0.4142	0.2	-2.0709	0.038367	0.04994
ENSG00000149483	TMEM138	893.86	-0.4168	0.153	-2.7235	0.006459	0.048604
ENSG00000007923	DNAJC11	1120.73	-0.4194	0.1842	-2.2764	0.022822	0.04994
ENSG00000160326	SLC2A6	604.639	-0.4219	0.2064	-2.0445	0.040906	0.04994
ENSG00000169972	PUSL1	371.176	-0.4222	0.2004	-2.1071	0.035112	0.04994
ENSG00000132382	MYBBP1A	3890.45	-0.4244	0.2027	-2.0934	0.036314	0.04994
ENSG00000105402	NAPA	429.766	-0.4264	0.1975	-2.1586	0.030878	0.04994
ENSG00000005156	LIG3	879.909	-0.4295	0.2153	-1.9948	0.046061	0.04994
ENSG00000109971	HSPA8	32235.5	-0.43	0.2017	-2.1317	0.033031	0.04994
ENSG00000132361	CLUH	5838	-0.4363	0.1958	-2.2281	0.025874	0.04994
ENSG00000089195	TRMT6	1498.76	-0.4372	0.203	-2.1533	0.031294	0.04994
ENSG00000168040	FADD	519.584	-0.442	0.1975	-2.2378	0.025232	0.04994
ENSG00000119927	GPAM	567.675	-0.4423	0.2036	-2.1719	0.029864	0.04994
ENSG00000117262	GPR89A	389.228	-0.4472	0.1767	-2.5309	0.011377	0.04994
ENSG00000168268	NT5DC2	4155.43	-0.4523	0.1362	-3.3217	0.000895	0.022887
ENSG00000163389	POGLUT1	257.197	-0.4686	0.1907	-2.4567	0.014023	0.04994
ENSG00000146072	TNFRSF21	438.253	-0.4718	0.2108	-2.2385	0.02519	0.04994
ENSG00000250312	ZNF718	204.354	-0.4746	0.2388	-1.9877	0.046849	0.04994
ENSG00000181938	GINS3	468.061	-0.4783	0.2005	-2.3861	0.017028	0.04994
ENSG00000068654	POLR1A	1954.95	-0.4922	0.2129	-2.3123	0.020762	0.04994
ENSG00000141994	DUS3L	1018.67	-0.4985	0.2289	-2.1784	0.029376	0.04994
ENSG00000225031	EIF4BP7	269.573	-0.5048	0.2041	-2.4728	0.013406	0.04994
ENSG00000188613	NANOS1	871.507	-0.5062	0.1882	-2.6897	0.007151	0.048767
ENSG00000168806	LCMT2	142.592	-0.5098	0.2559	-1.9917	0.046401	0.04994
ENSG00000160221	GATD3A	395.757	-0.5348	0.233	-2.2953	0.021717	0.04994
ENSG00000224831	TMEM183B	140.576	-0.5364	0.245	-2.1894	0.028568	0.04994
ENSG00000182108	DEXI	120.967	-0.5365	0.2726	-1.9681	0.049053	0.04994
ENSG00000162066	AMDHD2	263.05	-0.5407	0.2108	-2.5649	0.010321	0.04994
ENSG00000160072	ATAD3B	1694.5	-0.5516	0.2194	-2.5141	0.011933	0.04994
ENSG00000143919	CAMKMT	118.879	-0.5521	0.2697	-2.0474	0.040618	0.04994
ENSG00000213638	ADAT3	104.886	-0.5569	0.2773	-2.0084	0.044597	0.04994
ENSG00000272655	POLR2J4	121.828	-0.56	0.2396	-2.3372	0.019427	0.04994
ENSG00000075702	WDR62	381.134	-0.5716	0.2437	-2.3451	0.019023	0.04994
ENSG00000113273	ARSB	201.729	-0.5852	0.2326	-2.516	0.011869	0.04994
ENSG00000104356	POP1	722.81	-0.5852	0.2068	-2.8291	0.004668	0.046766
ENSG00000176108	CHMP6	352.012	-0.5886	0.2065	-2.8502	0.00437	0.04542
ENSG00000177082	WDR73	143.073	-0.5989	0.2897	-2.0675	0.038691	0.04994
ENSG00000236081	ELFN1-AS1	169.644	-0.6291	0.2721	-2.3123	0.020759	0.04994
ENSG00000103044	HAS3	96.7143	-0.66	0.314	-2.1021	0.035546	0.04994
ENSG00000197594	ENPP1	133.357	-0.6768	0.2472	-2.7374	0.006193	0.048604
ENSG00000214439	FAM185BP	80.2938	-0.6791	0.2977	-2.2811	0.02254	0.04994
ENSG00000037897	METTL1	309.335	-0.6899	0.2768	-2.4918	0.012709	0.04994
ENSG00000237943	PRKCQ-AS1	110.081	-0.6927	0.252	-2.7492	0.005975	0.048604
ENSG00000261373	VPS9D1-AS1	220.955	-0.707	0.2747	-2.574	0.010053	0.04994
ENSG00000160602	NEK8	127.308	-0.7434	0.239	-3.11	0.001871	0.035185
ENSG00000258429	PDF	174.236	-0.7484	0.3468	-2.1582	0.03091	0.04994
ENSG00000105549	THEG	66.7419	-0.7525	0.3241	-2.3217	0.020247	0.04994
ENSG00000240053	LY6G5B	66.3875	-0.784	0.3607	-2.1734	0.02975	0.04994
ENSG00000160401	CFAP157	50.3971	-0.8127	0.3812	-2.1316	0.033044	0.04994
ENSG00000187796	CARD9	104.089	-0.8166	0.3265	-2.5009	0.012389	0.04994
ENSG00000120337	TNFSF18	58.5681	-0.8227	0.4171	-1.9723	0.04857	0.04994
ENSG00000250067	YJEFN3	91.6484	-0.8421	0.3487	-2.415	0.015735	0.04994
ENSG00000258645	HSPE1P2	51.6841	-0.8572	0.3784	-2.2656	0.023475	0.04994
ENSG00000233024	NPIPA9	153.425	-0.8598	0.3908	-2.2005	0.027774	0.04994
ENSG00000280213	UCKL1-AS1	51.4577	-0.8632	0.3777	-2.285	0.022313	0.04994
ENSG00000255198	SNHG9	91.65	-0.8862	0.3013	-2.9416	0.003265	0.041383
ENSG00000175426	PCSK1	33.0571	-0.9263	0.455	-2.0357	0.041783	0.04994
ENSG00000118894	EEF2KMT	141.644	-0.9474	0.3747	-2.5283	0.011462	0.04994
ENSG00000222047	C10orf55	50.7331	-0.997	0.4337	-2.299	0.021506	0.04994
ENSG00000232060	SLC4A1APP1	33.1431	-1.1302	0.573	-1.9726	0.048543	0.04994
ENSG00000213492	NT5C3AP1	44.4926	-1.2162	0.4333	-2.8069	0.005003	0.048197
ENSG00000198003	CCDC151	28.6985	-1.2197	0.6201	-1.967	0.04918	0.04994
ENSG00000229891	LINC01315	23.7459	-1.2741	0.5733	-2.2225	0.026248	0.04994
ENSG00000150773	PIH1D2	48.1879	-1.2894	0.375	-3.4385	0.000585	0.018093
ENSG00000130294	KIF1A	17.8789	-1.3126	0.6413	-2.0469	0.040666	0.04994
ENSG00000269335	IKBKG	258.7	-1.3163	0.3094	-4.2546	2.1e-05	0.001651
ENSG00000234494	SP2-AS1	26.7988	-1.3535	0.5667	-2.3885	0.016918	0.04994
ENSG00000224080	UBE2FP1	17.6443	-1.5793	0.6244	-2.5294	0.011425	0.04994
ENSG00000172058	SERF1A	47.5034	-1.5889	0.6701	-2.371	0.017741	0.04994
ENSG00000241975	ELOCP19	10.5773	-1.7842	0.7936	-2.2482	0.024564	0.04994
ENSG00000205363	INSYN1	7.913	-1.8759	0.9498	-1.9751	0.048259	0.04994
ENSG00000277203	F8A1	532.772	-1.889	0.27	-6.9974	0	0
ENSG00000260075	NSFP1	20.4091	-1.927	0.7318	-2.6333	0.008456	0.04994
ENSG00000172955	ADH6	6.5325	-2.1495	1.0696	-2.0096	0.044477	0.04994
ENSG00000275491	LINC01730	8.5937	-2.2148	1.0004	-2.214	0.026829	0.04994
ENSG00000115616	SLC9A2	6.8364	-2.5087	1.0302	-2.4351	0.014888	0.04994
ENSG00000182257	PRR34	10.4694	-2.5402	0.8467	-3.0003	0.002697	0.040977
ENSG00000158560	DYNC1I1	9.5037	-2.5889	0.9526	-2.7176	0.006576	0.048604
ENSG00000113492	AGXT2	4.6959	-3.0267	1.4744	-2.0528	0.040096	0.04994
ENSG00000154545	MAGED4	8.5181	-3.1515	1.2447	-2.5319	0.011344	0.04994
ENSG00000234945	GTF3C2-AS1	5.8194	-3.3916	1.3623	-2.4897	0.012784	0.04994
ENSG00000266265	KLF14	3.9887	-3.3992	1.6497	-2.0605	0.039354	0.04994
ENSG00000235284	SNORD62A	3.952	-3.4108	1.5381	-2.2176	0.026585	0.04994
ENSG00000153902	LGI4	4.4725	-3.6197	1.5572	-2.3245	0.020101	0.04994
ENSG00000251791	SCARNA6	3.2674	-4.0791	2.0026	-2.0369	0.041659	0.04994
ENSG00000231210	COMETT	3.6343	-4.2472	1.8432	-2.3042	0.021212	0.04994
ENSG00000234263	MAP3K5-AS1	1.8739	-4.3095	2.1987	-1.96	0.049994	0.049994
ENSG00000136275	C7orf69	1.8876	-4.3319	2.1904	-1.9777	0.047963	0.04994
ENSG00000174792	ODAPH	2.0097	-4.4128	2.1194	-2.0821	0.037331	0.04994
ENSG00000127533	F2RL3	2.0527	-4.4406	2.1484	-2.0669	0.038744	0.04994
ENSG00000227518	MIR1302-9HG	2.2028	-4.5438	2.1205	-2.1428	0.032126	0.04994
ENSG00000206897	SNORA9B	2.2558	-4.5852	2.1019	-2.1814	0.029151	0.04994
ENSG00000163154	TNFAIP8L2	2.2886	-4.6043	2.2948	-2.0064	0.044813	0.04994
ENSG00000270604	HCG17	2.3098	-4.6158	2.0294	-2.2745	0.022936	0.04994
ENSG00000218896	TUBB8P2	2.4383	-4.6962	2.0019	-2.3459	0.01898	0.04994
ENSG00000080007	DDX43	2.5129	-4.7441	2.0933	-2.2664	0.02343	0.04994
ENSG00000178732	GP5	2.5887	-4.7834	1.9376	-2.4688	0.013557	0.04994
ENSG00000205853	RFPL3S	2.7102	-4.8516	2.0103	-2.4134	0.015804	0.04994
ENSG00000182631	RXFP3	2.8614	-4.9204	2.4871	-1.9783	0.047891	0.04994
