# Supplementary material for: The Role of Arginine Metabolism in Oral Tongue Squamous Cell Carcinoma
Source: Cancers (Basel). 2021 Dec 1;13(23):6068. doi: 10.3390/cancers13236068 (PMC8656740; doi:10.3390/cancers13236068)
Supplement: Supplementary file 1 [file cancers-13-06068-s001.zip › Supplementary table/Supplementary table S2 upstream_regulator_cancers.xlsx]

## Sheet: Sheet0
© 2000-2021 QIAGEN. All rights reserved.
Supplementry table 2
Upstream Regulator	Expr Log Ratio	Molecule Type	Predicted Activation State	Activation z-score	p-value of overlap	Target Molecules in Dataset	Mechanistic Network
IFNL1		cytokine	Activated	3.923	1.32e-13	CHAC1,DDX60,GBP5,HERC5,HLA-B,HLA-C,IFI44,IFI44L,IFI6,IFIH1,IFIT1,IFIT2,IFITM1,IL6,OASL,SAMD9	104 (16)
IRGM		enzyme	Inhibited	-3.273	1.7e-10	DDX60,HERC5,HLA-B,HLA-F,IFI44,IFI44L,IFIH1,IFIT1,IFIT2,IFITM1,OASL
IFNA2		cytokine	Activated	3.697	5.32e-09	CCL5,DDX60,ENPP1,HERC5,HLA-B,HLA-C,IFI44,IFI44L,IFI6,IFIH1,IFIT1,IFIT2,IFITM1,IL6,MT1X,OASL,PMAIP1,PPP2R2C,SAMD9	59 (15)
MAPK1		kinase		-1.709	1.89e-08	ANGPTL4,ARSB,CCL3L3,CCL5,GBP5,HERC5,HLA-B,HLA-C,IFI44,IFI6,IFIH1,IFIT1,IFIT2,IFITM1,IGFBP6,IL6,KRT34,LIF,MYBL2,OASL,SERPINE1,VIM,WIPF1	102 (21)
IFNLR1		transmembrane receptor			2.01e-08	CCL3L3,CCL5,IFI44,IFIH1,IFIT2,IL6,LIF,OASL,SOD2	77 (14)
IL1RN		cytokine		-1.83	7.48e-08	ACTA2,CHAC1,IFI44,IFI44L,IFI6,IFIH1,IL6,LIF,OASL,PMAIP1,SAMD9,SERPINE1,SLC6A4	79 (13)
mir-96		microRNA	Activated	2.758	1.56e-07	AKT1S1,DDX60,IFI44L,IFI6,IFIT1,IFITM1,SAMD9,VIM
ribavirin		chemical drug		1.913	1.56e-07	CCL3L3,HERC5,IFI44L,IFI6,IFIT2,IFITM1,IL6,OASL	100 (19)
VCAN		other		0.706	1.97e-07	ANGPTL4,CCL3L3,HAS3,IFI44,IFI44L,IFI6,IFIT1,IFIT2,IFITM1,IL6,ITGB1,OLFML2B,SOD2,WNT4
MAP3K7		kinase	Activated	2.599	2.47e-07	CCL5,IFI44,IFIH1,IFIT1,IFIT2,IFITM1,IL6,ITGB1,OASL,SERPINE1	79 (15)
STAT3		transcription regulator		0.026	3.26e-07	ACTA2,AKT1,ANGPTL4,ARG1,CCL3L3,CCL5,EDN1,FASN,GBP5,HERC5,IFI44,IFI6,IFIH1,IFIT1,IFIT2,IFITM1,IL6,INO80,ITGB1,LIF,OASL,PCSK1,PMAIP1,SERPINE1,SOD2,SREBF1,VIM,WIPF1	88 (19)
STING1		other	Activated	2.405	3.46e-07	CCL5,GBP5,IFI44,IFI44L,IFIT1,IFIT2,IL6,LIF,OASL	73 (16)
Interferon alpha		group	Activated	2.972	3.74e-07	CCL5,FASN,GBP5,HERC5,HLA-B,HLA-C,HLA-F,IFI44,IFI44L,IFI6,IFIH1,IFIT1,IFIT2,IFITM1,IL6,ITGB1,LIF,PMAIP1,SAMD9,SLC2A3,SLC6A4,TNFSF18,TYMS	63 (13)
IFN Beta		group	Activated	2.953	4.02e-07	CCL5,HERC5,HLA-B,IFI44,IFI6,IFIH1,IFIT1,IFIT2,IFITM1,IL6,KRT34,OASL,SERPINE1,TNFSF18	85 (19)
IRF3		transcription regulator	Activated	3.229	4.5e-07	CCL3L3,CCL5,DDX60,GBP5,HLA-F,IFI44,IFI44L,IFI6,IFIH1,IFIT1,IFIT2,IL6,OASL,PMAIP1,VIM	53 (13)
poly rI:rC-RNA		biologic drug	Activated	3.595	5e-07	CCL3L3,CCL5,DDX60,HLA-B,HLA-C,HLA-F,IFI44,IFI44L,IFI6,IFIH1,IFIT1,IFIT2,IFITM1,IGFBP6,IL6,INO80,LIF,LTB,MYBBP1A,NEDD9,OASL,PMAIP1,RPL17,SAMD9,SOD2,SRSF2,TNFAIP8L2,TNFRSF21,VIM	66 (13)
IFNAR1		transmembrane receptor		1.673	5.35e-07	ARG1,CCL3L3,CCL5,IFI44,IFI6,IFIH1,IFIT2,IFITM1,IL6,LIF,OASL,SERPINE1,SOD2	80 (14)
PAF1		other	Activated	2.828	5.46e-07	CCL3L3,CCL5,HERC5,IFI44,IFI44L,OASL,SERPINE1,SOD2
mir-183		microRNA	Activated	2.754	8.76e-07	DDX60,IFI44L,IFI6,IFIT1,IFITM1,ITGB1,SAMD9,VIM	54 (12)
TCR		complex		1.323	9.04e-07	CCL3L3,CCL5,EBNA1BP2,FLNA,HERC5,IFI44,IFI44L,IFI6,IFIH1,IFIT1,IFIT2,IL16,IL6,LAT,OASL,PMAIP1,RPL17,RPL22,SLC2A3,SNRPD3	90 (21)
bromodeoxyuridine		chemical drug	Activated	2.781	1.02e-06	IFI44,IFI6,IFIH1,IFIT1,IFIT2,IFITM1,IL6,SERPINE1	73 (11)
RC3H1	0.268	enzyme	Inhibited	-2.828	1.11e-06	CCL5,EDN1,HLA-F,IFI44,IFI44L,IFI6,IFIT1,IFIT2,IFITM1	92 (11)
CpG ODN 2006		chemical reagent		1.572	2.06e-06	CCL5,IFI44,IFI44L,IFI6,IFIH1,IFIT1,IFIT2,IL6,OASL,TNFSF18	49 (13)
H-7		chemical - kinase inhibitor		-1.091	2.07e-06	ABCB1,CLCF1,IFIT2,ITGB1,LAT,SERPINE1,SOD2	78 (9)
DDX58		enzyme	Activated	2.368	2.2e-06	CCL5,HERC5,IFI44,IFIH1,IFIT1,IFIT2,IL6,MAT2A,WNT4	44 (15)
RNY3		other	Activated	2.449	2.23e-06	DDX60,HERC5,IFI44,IFI44L,IFIT1,OASL
TNFSF10		cytokine	Activated	2.061	2.71e-06	AKT1,FADD,HLA-C,HLA-F,IFI6,IFIT1,IFITM1,IL6,PMAIP1,TAF6	67 (14)
CGAS		enzyme	Activated	2.426	2.81e-06	CCL5,IFI44,IFI44L,IFIT1,IFIT2,IL6	49 (13)
cisplatin		chemical drug	Activated	2.791	3.08e-06	ABCB1,ACTA2,AGXT2,AKR1C1/AKR1C2,AKT1,CCL5,DICER1,DUS3L,EDN1,FASN,G0S2,GMDS,GRIN2B,IFI6,IFIH1,IFITM1,IL6,ITGB1,MT1X,MTMR3,NCF2,PCDHB9,PMAIP1,RRP1B,SERPINE1,SLC2A3,SLC6A4,TYMS,VIM,WNT4	92 (18)
LEPR		transmembrane receptor		0.761	3.69e-06	ACTA2,ANGPTL4,CCL3L3,EDN1,FASN,GPAM,HPX,IL6,KISS1,LIF,NFATC3,SERPINE1,SREBF1	95 (16)
miR-182-5p (and other miRNAs w/seed UUGGCAA)		mature microRNA	Inhibited	-2.121	4.42e-06	DDX60,IFI44L,IFI6,IFIT1,IFITM1,INHBC,ITGB1,SAMD9
stallimycin		biologic drug	Activated	2.598	4.64e-06	IFI44,IFI6,IFIH1,IFIT1,IFIT2,IFITM1,IL6	73 (11)
camptothecin		chemical drug		0.241	4.65e-06	ABCB1,ACTA2,CHAC1,DGKZ,EDN1,FADD,GRB10,HLA-B,HLA-C,HLA-F,IL16,IL6,LAT,MEPCE,P2RY2,PDZD2,PMAIP1,PPP1R3D,PSMD2,RECQL4,RFPL3S,SERPINE1,SOD2,TUBB2A,TWNK	100 (18)
NKX2-3		transcription regulator	Inhibited	-2.158	5.6e-06	ACTA2,ANGPTL4,DDX60,EDN1,F2RL3,HLA-B,HLA-C,HLA-F,MCTP1,NT5DC2,PMAIP1,SAMD9,SNHG9,TNFSF18
IRF5		transcription regulator	Activated	2.365	6.06e-06	AKT1,CCL5,IFI44,IFIH1,IFIT1,IFIT2,IL6,OASL,PMAIP1	73 (19)
PML		transcription regulator	Activated	2.718	6.49e-06	DDX60,DNAJB9,FANCD2,FASN,GPAM,IFI44,IFI44L,IFIH1,IFIT1,IFITM1,SREBF1,VIM	82 (15)
IFNG		cytokine	Activated	4.122	6.96e-06	ABCB1,ACTA2,ANGPTL4,ARG1,CCL3L3,CCL5,CHAC1,DDX60,DICER1,EDN1,FASN,FGFRL1,GBP5,HLA-B,HLA-C,HLA-F,HSPA8,IFI44,IFI44L,IFI6,IFIH1,IFIT1,IFIT2,IFITM1,IL6,ITGB1,LIF,LTB,MAT2A,MCM4,MTMR3,NCF2,NEDD9,OASL,P2RY6,PCSK1,PMAIP1,SAMD9,SERPINE1,SLC4A2,SLC7A5,SOD2,SREBF1,VIM	99 (17)
TLR3		transmembrane receptor	Activated	3.071	9.28e-06	CCL3L3,CCL5,EDN1,HERC5,IFI44,IFI44L,IFI6,IFIH1,IFIT1,IFIT2,IL6,OASL,PMAIP1,SERPINE1,TNFAIP8L2	51 (14)
IRF7		transcription regulator	Activated	3.399	9.92e-06	CCL5,GBP5,HERC5,IFI44,IFI44L,IFI6,IFIH1,IFIT1,IFIT2,IFITM1,OASL,PMAIP1	55 (13)
NLRP3		other		0.963	1.14e-05	ACTA2,ARG1,CCL3L3,CCL5,IL6,KIF1A,LIF,TYMS,VIM	103 (17)
PGR		ligand-dependent nuclear receptor		-1.572	1.23e-05	DDX60,EDN1,EIF5B,GRB10,IFI44,IFI44L,IFIT1,IFIT2,ITGB1,MAT2A,NEDD9,OASL,P2RY2,SLC7A5,TNFRSF21,WNT4	100 (17)
LEP		growth factor	Activated	2.775	1.32e-05	ACTA2,AKR1C1/AKR1C2,ANGPTL4,CCL3L3,CCL5,DGKZ,EDN1,FADD,FASN,GPAM,HPX,IL6,KISS1,LIF,NCF2,PCSK1,SERPINE1,SMPD2,SOD2,SREBF1,VIM	90 (15)
cis-urocanic acid		chemical drug	Activated	2.213	1.45e-05	AKR1C1/AKR1C2,GLRX,IL6,NCF2,PMAIP1	56 (7)
SFRP1		transmembrane receptor		0.388	1.57e-05	ACTA2,ERG,FASN,IL6,SERPINE1,SREBF1,VIM	83 (11)
F2		peptidase		1.779	1.57e-05	ACTA2,ANGPTL4,CAD,EDN1,F2RL3,IL6,ITGB1,LBH,MYBL2,NCF2,PMAIP1,SERPINE1,SLC2A3,SLC2A6,SOD2	106 (18)
TREX1		enzyme	Inhibited	-2.183	1.83e-05	IFI44,IFI44L,IFIT1,IFIT2,OASL	36 (7)
resiquimod		chemical drug		1.499	2.59e-05	CCL3L3,CCL5,DDX60,DNAJB9,HERC5,IFI44L,IFIT1,IFIT2,IFITM1,IL16,IL6,LIF,OASL,PMAIP1,SOD2	82 (15)
YAP1		transcription regulator		0.761	2.81e-05	ACTA2,AKT1,DICER1,EDN1,FASN,FLNA,IL6,PMAIP1,RPL17,RPL22,SERPINE1,SLC2A3,TYMS,UCA1,VIM	88 (18)
MACROH2A1		other		-1.89	2.83e-05	AKT1,EDN1,FASN,HERC5,IL16,IL6,LTB,SERPINE1
IFNL4		cytokine		1.981	2.98e-05	IFI6,IFIH1,IFIT1,OASL	38 (7)
MYC		transcription regulator	Inhibited	-2.061	3.49e-05	AKT1,ARG1,ATAD3B,CAD,CLUH,EDN1,EPHB3,FASN,FLNA,HERC5,HLA-B,IFI44,IFI44L,IFI6,IFIH1,IFIT1,IFIT2,ITGB1,MAT2A,MYBBP1A,NFATC3,OASL,PFAS,PMAIP1,RGPD4 (includes others),RPL17,RPL22,RRP1B,SERPINE1,SLC2A3,SLC7A5,SOD2,SREBF1,SRSF2,TYMS,USP36,VIM	99 (17)
STAT1		transcription regulator	Activated	2.475	3.55e-05	ARG1,CCL3L3,CCL5,DDX60,EDN1,GBP5,IFI44,IFI44L,IFI6,IFIH1,IFIT1,IFIT2,IFITM1,IL6,OASL,PMAIP1,SREBF1	87 (16)
TP63		transcription regulator	Inhibited	-2.629	3.77e-05	ABCB1,ACTA2,AKT1,AKT1S1,ARG1,CAD,DICER1,FASN,HAS3,HSPA8,IGFBP6,IL6,ITGB1,MCM10,P2RY2,PMAIP1,SERPINE1,SLC2A3,VIM,WNT4	97 (18)
JAK		group	Activated	2.219	3.77e-05	IFI6,IFIH1,IFIT1,IFIT2,IL6,VIM	74 (12)
ACKR2		G-protein coupled receptor	Inhibited	-2.449	3.77e-05	CCL3L3,CCL5,DDX60,IFI44,IFIT2,OASL
SPI1		transcription regulator		1.732	4e-05	ACTA2,HSPA8,IFI44,IFI44L,IFI6,IFIT1,IFIT2,IFITM1,JDP2,LTB,MT1E,MT1X,NCF2,OASL,VIM	84 (10)
AKT1	-0.294	kinase		1.076	4.15e-05	ABCB1,ACTA2,AKR1C1/AKR1C2,AKT1,CCL3L3,CCL5,FASN,IL6,ITGB1,NFATC3,PMAIP1,SERPINE1,SREBF1,TYMS,VIM	76 (21)
SP1		transcription regulator		-0.451	4.55e-05	ABCB1,ACTA2,ADCY4,CAD,CCL5,FASN,FLNA,KISS1,LTB,MAT2A,MYBL2,NCF2,PMAIP1,PTH1R,RECQL4,SERPINE1,SLC2A3,SLC4A2,SOD2,SREBF1,TYMS,VIM	84 (16)
IL4		cytokine		-1.995	4.6e-05	ACTA2,ARG1,ARSB,CAD,CCL3L3,CCL5,CLUH,DICER1,EBNA1BP2,FASN,FLNA,GBP5,GP5,H1-0,IFI44,IFI44L,IFIH1,IFIT1,IFITM1,IL16,IL6,ITGB1,LIF,LIG3,LTB,NEDD9,OASL,SERPINE1,SNX8,TNFSF18,VIM,VPS13C	92 (16)
SP110		transcription regulator		-1.265	4.74e-05	DICER1,IFI6,IFIH1,IFIT1,IFITM1,IKBKG,ITGB1,POLE,TAF6,TNFRSF21
GPX1		enzyme		-0.896	4.92e-05	ACTA2,CCL3L3,FADD,GLRX,IL6,SOD2	103 (19)
LCN2		transporter		-0.342	5.13e-05	ARG1,CCL3L3,CCL5,FASN,IL6,SOD2,SREBF1,VIM	79 (17)
IFNAR2		transmembrane receptor			5.59e-05	HERC5,IFI44,IFI6,IFIH1,IFITM1,IL6	80 (13)
Z-LLL-CHO		chemical - protease inhibitor		-0.976	6.14e-05	AKR1C1/AKR1C2,AKT1,CCL5,FADD,FASN,G0S2,HSPA8,IL6,ITGB1,MAT2A,MCM10,MRTO4,NCF2,PMAIP1,PSMD2,SOD2	104 (18)
ZNF395		transcription regulator			6.14e-05	IFI44,IFIT1,IFIT2
Map3k7		kinase	Activated	2.401	6.36e-05	CCL3L3,CCL5,EDN1,FASN,IFIT2,IL6,MLLT3	67 (14)
IKBKE		kinase		1.145	6.51e-05	CCL3L3,CCL5,IFIH1,IFIT1,IFIT2,IL6,MAT2A,SLC2A3	51 (14)
KDM6B		enzyme	Activated	2.169	7.11e-05	CCL3L3,CCL5,IL6,OASL,VIM	63 (8)
PRKAA		group		-0.169	8.04e-05	FASN,IL6,NCF2,PMAIP1,SREBF1,VIM	68 (18)
USP18		peptidase	Inhibited	-2.219	8.37e-05	CCL3L3,CCL5,IFI6,IFIH1,IL6	62 (14)
vinblastine		chemical drug	Activated	2.219	8.37e-05	ABCB1,CCL5,IL6,PMAIP1,SOD2	85 (14)
CAV1		transmembrane receptor		1.963	8.45e-05	AKT1,ARG1,GRIN2B,HSPA8,IL6,RPL17,SERPINE1,SLC20A1,SLC2A3,VIM	91 (20)
TBK1		kinase		1.54	8.81e-05	CCL3L3,CCL5,EDN1,IFI44,IFIT1,IFIT2,IL6,OASL	61 (15)
IGF1		growth factor		-0.353	8.93e-05	ACTA2,AKR1C1/AKR1C2,AKT1,CCL3L3,CCL5,EDN1,FASN,GRIN2B,IGFBP6,IL16,IL6,JDP2,KIF1A,KISS1,MAFG,NCF2,PTH1R,SERPINE1,SLC20A1,SREBF1,VIM,WNT4	95 (18)
TNF		cytokine	Activated	2.131	9.12e-05	ACTA2,ANGPTL4,ARG1,CCL3L3,CCL5,CLCF1,EDN1,ERG,F2RL3,FADD,FASN,FGFRL1,G0S2,GATD3A/GATD3B,GPAM,HAS3,HERC5,HLA-B,HLA-F,HSPA8,IFI6,IFIH1,IFIT1,IFITM1,IGFBP6,IL16,IL6,ITGB1,KRT34,LIF,LTB,MAT2A,NCF2,NEDD9,NOSTRIN,NR1I3,OASL,OLFML2B,P2RY6,PDZD2,PMAIP1,SAMD9,SERPINE1,SLC20A1,SMPD2,SOD2,SREBF1,TNFRSF21,VIM	112 (18)
MUC1		other		1.206	9.2e-05	ARG1,FASN,IFITM1,IL6,OASL,SOD2,VIM	111 (22)
Irgm1		other	Inhibited	-2.777	9.48e-05	CCL5,DDX60,GBP5,IFI44,IFIH1,IFIT2,IL6,OASL	59 (15)
A-769662		chemical reagent		-0.152	9.48e-05	ACTA2,ARG1,FASN,SERPINE1	79 (16)
IFN type 1		group	Activated	2.412	0.000101	CCL5,IFIH1,IFIT1,IFIT2,IL6,OASL	73 (14)
IFNA4		cytokine	Activated	2.377	0.000101	GBP5,IFIH1,IFIT1,IFIT2,IL6,OASL	84 (18)
TP73-AS1		other			0.000106	IL6,KISS1,MOK
Org 48762-0		chemical - kinase inhibitor			0.000106	CCL3L3,CCL5,IL6
TRIM8		enzyme			0.000106	CCL5,IFIT2,IL6	65 (15)
S-allyl-L-cysteine		chemical - endogenous non-mammalian			0.000106	ACTA2,FASN,SREBF1	37 (6)
HSPA5		enzyme		-0.28	0.000113	CCL5,FASN,HSPA8,IFIT1,IL6,SREBF1	69 (12)
NCF1		enzyme	Activated	2	0.000114	ACTA2,CCL5,EDN1,IFIH1,SERPINE1	98 (21)
TAB1		enzyme		-1.231	0.000114	CCL5,IFIH1,IFIT1,IL6,SERPINE1	74 (15)
Nr1h		group	Inhibited	-2.574	0.000117	CCL3L3,CCL5,EDN1,ELOVL4,FASN,GPAM,IFIH1,IL6,LTB,SREBF1	84 (20)
LRBA		other	Inhibited	-2	0.00012	CCL3L3,CCL5,IFIT2,IL6	34 (5)
CXCL3		cytokine		1.177	0.00012	CCL3L3,CCL5,IL6,ITGB1	78 (14)
IRF1		transcription regulator	Activated	3.222	0.000121	CCL5,IFI44,IFI44L,IFI6,IFIH1,IFIT1,IFIT2,IFITM1,IL6,LTB,OASL	82 (15)
KDM1A		enzyme	Inhibited	-2.962	0.000126	CAD,CCL3L3,CCL5,DDX60,FASN,GBP5,HAS3,IFI44,MCM4,MYBL2,OASL,RHOU,SERPINE1,SLC4A2,SREBF1,VIM	49 (8)
HSD11B1		enzyme		-1.718	0.000132	ANGPTL4,FASN,GPAM,IL6,SREBF1	67 (15)
PDGF BB		complex		0.377	0.000143	ACTA2,EDN1,ENPP1,FASN,FLNA,IL6,ITGB1,LIF,MAT2A,MYBL2,SERPINE1,SLC2A3,SLC6A4,SOD2,SREBF1	92 (16)
oblimersen		biologic drug	Activated	2.449	0.000155	IFI44,IFI6,IFIT1,IFITM1,KRT34,OASL
ICAM1		transmembrane receptor	Activated	2.378	0.000155	ACTA2,CCL3L3,CCL5,IL6,SREBF1,VIM	103 (18)
CEBPA		transcription regulator		0.753	0.000162	ABCB1,ADH6,AKR1C1/AKR1C2,ARG1,EEF1A2,ERG,FASN,G0S2,GLRX,HLA-B,IFI6,IL6,MYBL2,SERPINE1,SOD2,SREBF1,TUBB2A,UCA1	94 (16)
Tgf beta		group		0.827	0.000165	ACTA2,AKT1S1,ANGPTL4,CCL3L3,CCL5,DICER1,EDN1,IL16,IL6,ITGB1,LIF,NEDD9,SERPINE1,VIM	114 (21)
let-7		microRNA		0.113	0.000168	ACTA2,CLUH,DICER1,DNAJB9,FANCD2,IL6,MCM10,MCM4,MRTO4,RRP1B,SERPINE1,VIM	38 (4)
JUN		transcription regulator		-0.057	0.00017	ABCB1,ACTA2,AKT1,ARG1,DICER1,EDN1,HLA-B,IGFBP6,IL6,ITGB1,LIF,MAT2A,NCF2,PCSK1,SERPINE1,SOD2,SRSF2,VIM,WNT4	107 (19)
crizotinib		chemical drug		-0.284	0.000175	FASN,SERPINE1,SOD2,VIM,WIPF1	81 (14)
lactacystin		chemical - protease inhibitor		-0.751	0.00019	AKR1C1/AKR1C2,EBNA1BP2,HLA-B,HLA-C,IL6,MCM10,MRTO4,NEDD9,PMAIP1,SREBF1,TUBB2A	54 (9)
CASP1		peptidase		-0.068	0.0002	ACTA2,FASN,IL6,SREBF1,VIM	96 (16)
NLRP12		other		1.128	0.0002	AKT1,HLA-B,HLA-C,HLA-F,IL6
HSD17B13		enzyme			0.000217	FASN,SREBF1
SIRT1 inhibitor III		chemical drug	Inhibited	-2.191	0.000227	CCL5,IL6,POLR1A,RRP1B,TAF1C	53 (10)
GAPDH		enzyme		-1.342	0.000227	ENPP1,HLA-C,IFI6,IFIT2,IFITM1	42 (7)
S-adenosylmethionine		chemical - endogenous mammalian		1.455	0.000227	ACTA2,FASN,MAFG,MAT2A,SREBF1	103 (15)
Collagen type IV		complex			0.000228	ACTA2,ITGB1,PTH1R,SERPINE1	31 (4)
NLRC5		transcription regulator		1.19	0.000228	HLA-B,HLA-C,HLA-F,IL6
PARK7		enzyme		-1	0.000228	CCL3L3,IL6,SOD2,VIM	67 (13)
U0126		chemical - kinase inhibitor		-1.491	0.000228	ABCB1,ACTA2,ANGPTL4,CCL3L3,CCL5,CLCF1,EDN1,ERG,FASN,G0S2,IL6,ITGB1,JDP2,LIF,MAT2A,SERPINE1,SLC2A3,SOD2,SREBF1,VIM	99 (16)
etoposide		chemical drug		0.882	0.000245	ABCB1,AKT1,CCL5,FANCD2,FASN,IFIT2,IL6,SLC2A3,SOD2,TAF6,XRCC2	84 (20)
MARCHF2		enzyme			0.00025	CCL5,IKBKG,IL6	35 (7)
ACACA		enzyme			0.00025	FASN,GPAM,SREBF1	65 (9)
SOX11		transcription regulator		1.414	0.000251	CCL3L3,CCL5,IFIH1,IL6,ITGB1,PCDHB9,PTH1R,TNKS,WNT4
STAT2		transcription regulator	Activated	2.412	0.000251	CCL5,IFI6,IFIT1,IFIT2,IFITM1,IL6	76 (15)
PI3K (family)		group		-0.06	0.000274	ACTA2,AKR1C1/AKR1C2,FASN,IFIT1,IL6,ITGB1,SERPINE1,SREBF1	111 (20)
ITGA9		other		1.969	0.000275	ACTA2,CCL3L3,IL6,VIM	87 (13)
mezerein		chemical - endogenous non-mammalian			0.000275	HLA-B,IFI6,IFIH1,IFIT1
dexamethasone		chemical drug		-0.086	0.000276	ABCB1,ACTA2,AKR1C1/AKR1C2,AKT1,ANGPTL4,CARD9,CCL3L3,CCL5,DEXI,EDN1,ENPP1,FASN,FGGY,G0S2,GBP5,HERC5,HSPA8,IFI44,IFI6,IFIT1,IFIT2,IFITM1,IGFBP6,IL16,IL6,ITGB1,LIF,LTB,MAT2A,MCM4,MLLT3,MT1X,NR1I3,OASL,OLFML2B,P2RY2,PCSK1,PEX11G,PFAS,PMAIP1,PTH1R,SERPINE1,SLC2A3,SLC6A4,SOD2,SREBF1,TAF6,TNFRSF21,TYMS,VIM,WDR73,WIPF1,WNT4,ZNF107	114 (20)
SYVN1		transporter		-0.333	0.000279	FASN,HERC5,HLA-C,IFI44,ITGB1,POLR2B,SLC20A1,SLC2A3,SLC7A5
ethanol		chemical - endogenous mammalian		1.984	0.000291	ACTA2,CCL5,EDN1,FASN,GPAM,GRIN2B,IFIT2,IL16,IL6,KISS1,MAT2A,NCF2,NR1I3,SERPINE1,SOD2,SREBF1,SYT1	109 (21)
NFkB (complex)		complex		1.842	0.000294	ABCB1,CARD10,CCL3L3,CCL5,CLCF1,EDN1,ENPP1,G0S2,HERC5,HLA-F,IL6,ITGB1,LIF,LTB,NCF2,P2RY2,PMAIP1,SERPINE1,SLC2A6,SLC7A5,SOD2,VIM	99 (18)
EPAS1		transcription regulator		1.796	0.000323	ANGPTL4,ARG1,EDN1,FASN,IL6,NEK8,RAB11B-AS1,SERPINE1,SLC2A3,SLC7A5,SOD2,SREBF1	77 (17)
RNASEH2A		enzyme			0.000327	IFI44,IFIH1,IFIT2,IL6,OASL
PGF		growth factor		1.119	0.000327	ANGPTL4,EDN1,IL6,NANOS1,SERPINE1	89 (17)
Fcer1		complex		1.766	0.000329	CCL3L3,CCL5,IFIT2,IL16,IL6,LIF	86 (16)
BRD7		transcription regulator			0.000329	DICER1,FASN,SERPINE1,VIM	45 (7)
DYRK1A		kinase		0.283	0.000329	MCM4,MYBL2,SERPINE1,SRSF2
CD40LG		cytokine		0.372	0.00033	ARSB,CCL5,CLUH,G0S2,IFI44,IFI6,IFIT1,IFIT2,IFITM1,IL6,LIG3,LTB,MT1E,PMAIP1,SERPINE1,SOD2	95 (16)
PRL		cytokine		0.951	0.000339	HERC5,IFI44,IFI44L,IFI6,IFIH1,IFIT1,IFITM1,IL6,MAFG,PROX1,SAMD9,TUBA1B,VIM	88 (18)
CYBA		enzyme			0.000353	IL6,SERPINE1,SOD2	22 (3)
BMP7		growth factor		-0.547	0.000354	ACTA2,AKT1,DLX5,EDN1,FASN,GRB10,IGFBP6,IL6,SERPINE1,VIM	61 (7)
SAA1		transporter		1.287	0.000367	ARG1,CCL3L3,CCL5,IL6,SREBF1	95 (19)
Histone h4		group			0.000378	ABCB1,CCL5,FASN,IL6,KIF1A,MCM4,PMAIP1,SREBF1,TYMS	69 (12)
SP3		transcription regulator			0.000383	ABCB1,ACTA2,ADCY4,KISS1,MAT2A,NCF2,SERPINE1,SLC2A3,SOD2,SREBF1,VIM	64 (11)
metformin		chemical drug		-0.421	0.000383	ABCB1,ACTA2,ARG1,DICER1,DLX5,FASN,IFI44,IL6,SERPINE1,SOD2,SREBF1	80 (19)
CUX1		transcription regulator			0.00039	CAD,CCL5,FLNA,HLA-B,KISS1,VIM
2-aminopurine		chemical reagent		-1.987	0.00039	IFI6,IFIT1,IFIT2,IL6	40 (7)
AS1842856		chemical reagent	Inhibited	-2	0.00039	CCL5,IFIT2,IL6,SOD2
EBF1		transcription regulator		-0.447	0.000397	ADCY3,CCL3L3,CCL5,DLX5,FASN,IL6,PPP1R3D,RPS6KB2,SREBF1	73 (12)
eflornithine		chemical drug		0.447	0.000457	AKT1,HLA-B,SERPINE1,SOD2,TYMS	75 (15)
LRPAP1		other		0.273	0.000459	ACTA2,CCL3L3,IL6,SERPINE1	86 (17)
carvedilol		chemical drug			0.000459	ACTA2,FASN,IL6,SREBF1	58 (7)
rhesus theta-defensin 1		chemical - endogenous mammalian			0.00048	CCL3L3,CCL5,IL6	70 (10)
SARM1		transmembrane receptor			0.00048	CCL3L3,CCL5,IL6	56 (10)
PDE3B		enzyme			0.00048	FASN,IL6,SERPINE1	70 (11)
WWP2		enzyme			0.00048	CCL5,IL6,VIM	56 (12)
ISG15		other			0.00048	HERC5,IFI6,IFIT1	33 (7)
Ncoa6		transcription regulator			0.00048	FASN,SERPINE1,SREBF1	52 (7)
sphingomyelin		chemical - endogenous mammalian			0.00048	FASN,IL6,SREBF1
tunicamycin		chemical - endogenous non-mammalian		1.881	0.000495	ABCB1,ACTA2,AKT1,CAD,CHAC1,DNAJB9,FASN,IL6,NAPA,PMAIP1,SLC20A1,SREBF1	72 (15)
3,3'-diindolylmethane		chemical drug		0.6	0.000498	FASN,HLA-B,HLA-C,IFIT1,IL6,VIM	89 (15)
tretinoin		chemical - endogenous mammalian		1.626	0.000501	AKT1,ANGPTL4,ARG1,CAD,DDX60,EDN1,EIF5B,ELK4,ELOVL4,FASN,G0S2,GRB10,HLA-B,HLA-C,HPX,IFI44,IFI44L,IFI6,IFIH1,IFIT1,IFIT2,IFITM1,IGFBP6,IL16,IL6,ITGB1,MOK,MYBL2,NCF2,NFATC3,NOSTRIN,OASL,P2RY2,PMAIP1,SERPINE1,SNRPD3,SNX8,SRD5A3,SREBF1,TAF6,VIM,WIPF1	101 (18)
HBB		transporter		-1.067	0.000509	CCL3L3,CCL5,IL6,LIF,SERPINE1	61 (8)
FAS		transmembrane receptor		0.392	0.000519	ACTA2,CCL3L3,CCL5,DGKZ,FADD,HLA-F,IFIT1,IL16,IL6,LAT,LTB,P2RY2,PPP1R3D,SERPINE1,SOD2	70 (14)
E. coli B5 lipopolysaccharide		chemical - endogenous non-mammalian	Activated	2.291	0.00053	CCL3L3,CCL5,FASN,IFIT1,IL16,IL6,LIF,MAT2A,NCF2,OASL,SERPINE1,SOD2	105 (17)
ESR1		ligand-dependent nuclear receptor		0.286	0.000536	ABCB1,ACTA2,AKT1,AKT1S1,EDN1,FADD,FASN,FLNA,GLRX,GPAM,HLA-B,HLA-C,HPX,IFI44,IFI44L,IFI6,IFITM1,IL6,KISS1,LINC00342,LTB,MDM4,NCF2,NEDD9,NR1D2,P2RY2,PCSK1,PMAIP1,RPS6KB2,SAMD9,SERPINE1,SLC6A4,SLC7A5,SLC9A2,VIM,WNT4,ZNF107	111 (19)
IgG		complex		1.122	0.000581	ARSB,CCL3L3,CCL5,EDN1,IFIH1,IFITM1,IL16,IL6,SERPINE1,SLC2A3,TUBB2A	97 (19)
JAK1		kinase		0.816	0.000582	CCL3L3,HLA-C,HLA-F,IFIT2,LIF,TNFRSF21	67 (16)
PLAU		peptidase	Activated	2.213	0.000582	ACTA2,ARG1,CCL5,IL6,SERPINE1,VIM	102 (19)
SCD		enzyme	Inhibited	-2.162	0.000582	ANGPTL4,CCL3L3,FASN,GPAM,IL6,SREBF1	94 (21)
progesterone		chemical - endogenous mammalian		0.404	0.000595	ABCB1,ACTA2,CCL5,DICER1,EIF5B,ENPP1,GPAM,GRB10,HSPA8,IL6,ITGB1,KISS1,LIF,MCM4,MYBL2,NEDD9,SLC2A3,SOD2,SREBF1,TNFRSF21,VIM,WNT4	99 (21)
TGM2		enzyme		1.897	0.000603	CAD,DDX60,HLA-B,IFI6,IFIT1,IFIT2,IL6,NCF2,OASL,SLC20A1,SRD5A3	70 (7)
obeticholic acid		chemical drug	Inhibited	-2.2	0.000623	ABCB1,ACTA2,IL6,PCSK1,SREBF1	53 (7)
C3AR1		G-protein coupled receptor		0.371	0.000623	CCL3L3,CCL5,IL6,SERPINE1,SREBF1	81 (14)
vincristine		chemical drug		1.964	0.000623	AKT1,CCL5,PMAIP1,SOD2,TUBB2A	55 (8)
erlotinib		chemical drug		0.693	0.000624	CCL5,IGFBP6,IL6,LIF,SERPINE1,SLC2A3,TYMS	104 (19)
RIPK2		kinase		1.32	0.000628	CCL5,FASN,IL6,SLC2A6,SOD2,SREBF1	68 (15)
MTORC2		complex			0.000633	FASN,IFIT2,SREBF1
OGG1		enzyme			0.000633	CAD,CCL3L3,IL6
NCOA6		transcription regulator			0.000633	FASN,NR1I3,SREBF1	34 (4)
beta-cyclodextrin		chemical - endogenous non-mammalian			0.000633	FASN,IL6,SREBF1	65 (11)
MIF		cytokine		0.764	0.000633	ACTA2,ARG1,CCL3L3,FASN,GRIN2B,IL16,IL6,SREBF1	101 (18)
reactive oxygen species		chemical toxicant		1.387	0.000633	ACTA2,CCL5,EDN1,GLRX,IL6,PMAIP1,SERPINE1,SOD2	86 (17)
tanespimycin		chemical drug		-0.57	0.000633	AKT1,FASN,HSPA8,LAT,SERPINE1,SOD2,SREBF1,SRSF2	92 (19)
ELOVL2		enzyme			0.000644	FASN,SREBF1
Trk Receptor		group			0.000644	AKT1,EDN1
Lycium barbarum polysaccharides		chemical - endogenous non-mammalian			0.000644	SOD2,SREBF1
HERC5	0.521	enzyme			0.000644	CCL5,IFIT2	34 (5)
nomifensine		chemical drug			0.000644	IL6,LIF
TTI-101		chemical drug			0.000644	ACTA2,SERPINE1
cigarette smoke		chemical toxicant		0.841	0.000648	ACTA2,CCL3L3,DICER1,HAS3,IFITM1,IL6,OASL,P2RY2,P2RY6,SERPINE1,SOD2,SREBF1	95 (18)
lysophosphatidic acid		chemical - other	Activated	2.016	0.000663	ACTA2,CCL5,EDN1,IL6,LIF,SERPINE1,VIM	98 (20)
EIF2AK2		kinase	Activated	2.596	0.000663	ARG1,IFI6,IFIT1,IFITM1,IL6,NEDD9,SOD2	74 (16)
CD36		transmembrane receptor		1.673	0.000663	ARG1,CCL5,FASN,IGFBP6,IL6,LIF,SERPINE1	91 (16)
TMPRSS2-ERG		fusion gene/product		1.414	0.000666	CHAC1,IFI44,IGFBP6,LTB,OASL,P2RY2,SAMD9,VIM
MAVS		other		1.708	0.000676	CCL5,IFIT1,IFIT2,IL6,MAT2A,OASL	52 (15)
STAT6		transcription regulator		-1.085	0.000686	ARG1,CCL3L3,CCL5,FASN,GBP5,IFI44,IFI44L,IFIH1,IL6,LIF,LTB,NEDD9,OASL,SERPINE1,SNX8,VIM	100 (18)
lysophosphatidylcholine		chemical - other		0.555	0.000728	CCL3L3,CCL5,FASN,IL6,SERPINE1,SREBF1	84 (18)
CpG oligonucleotide		chemical drug	Activated	2.386	0.000757	CCL3L3,DICER1,IFI6,IL6,SERPINE1,SLC2A3,SLC6A4,SLC7A5,SOD2	75 (16)
LDL		complex		0.745	0.000812	CCL5,FASN,G0S2,HAS3,IFIT2,IFITM1,IL6,PMAIP1,SERPINE1,SOD2,SREBF1,TNFAIP8L2	93 (17)
TRIM38		other			0.000813	CCL5,IFIT2,IL6	50 (15)
MBTPS1		peptidase			0.000813	FASN,PTH1R,SREBF1
mir-373		microRNA			0.000813	ANGPTL4,IL6,SERPINE1	12 (2)
ATXN3		peptidase			0.000813	IFIT1,IFIT2,SOD2
IL6	0.431	cytokine		0.314	0.000818	ACTA2,AKT1,ARG1,CCL3L3,CCL5,DLX5,GLRX,GP5,HPX,IFIT1,IFIT2,IGFBP6,IL6,IRAG1,ITGB1,KISS1,LIF,MYBL2,NCF2,PCSK1,SERPINE1,SOD2,VIM,WNT4	111 (17)
IRAK3		kinase		0.689	0.000823	ACTA2,IL6,SOD2,VIM	87 (13)
PRKAG3		other			0.000825	ANGPTL4,FBXO9,GLRX,MAT2A,RHOU,RPL22,SLC2A3,SREBF1,WNT4
miR-141-3p (and other miRNAs w/seed AACACUG)		mature microRNA		-1.124	0.00084	AKR1C1/AKR1C2,DICER1,DLX5,ITGB1,PMAIP1,VIM	72 (7)
zymosan		chemical - endogenous non-mammalian		1.384	0.00084	ARG1,CCL3L3,CCL5,DICER1,IL6,LIF	71 (15)
ziritaxestat		chemical drug		-1.342	0.00091	AKR1C1/AKR1C2,IFIT1,IFIT2,NATD1,OASL
Salmonella enterica serotype abortus equi lipopolysaccharide		chemical toxicant	Activated	2.942	0.000936	CCL3L3,CCL5,EDN1,G0S2,IFIT2,IL6,OASL,PMAIP1,RHOU	70 (7)
MRTFB		transcription regulator		0.562	0.000936	ACTA2,CCL5,EDN1,FLNA,G0S2,ITGB1,SERPINE1,SLC20A1,SLC6A4	32 (5)
filgrastim		biologic drug		-1.599	0.00094	CARD9,CCL3L3,CCL5,DEXI,G0S2,GBP5,HERC5,IFI44,IFI6,IFIT1,IFIT2,OASL,P2RY2,PEX11G,PMAIP1,VIM
RELB		transcription regulator		0.698	0.000965	ABCB1,FANCD2,IL6,LTB,MAT2A,SOD2	54 (7)
nicotine		chemical drug		-0.839	0.000973	AKT1,EDN1,FASN,HSPA8,IL6,NAPA,PTH1R,SERPINE1,SLC20A1,SREBF1	70 (17)
manganese chloride		chemical reagent			0.00102	IL6,KISS1,SOD2	60 (7)
FGF7		growth factor		-1.768	0.00103	ACTA2,CAD,FASN,HAS3,SERPINE1,SREBF1	41 (4)
VHL		transcription regulator		0.449	0.00104	AKT1,NEDD9,NEK8,PMAIP1,SLC2A3,SOD2,TYMS,VIM	101 (17)
TLR9		transmembrane receptor	Activated	2.653	0.00109	AKT1,CCL3L3,CCL5,EDN1,IFI44L,IFIT1,IFIT2,IFITM1,IL6,SERPINE1,SMPD2	85 (16)
thapsigargin		chemical toxicant		1.729	0.00113	ABCB1,CCL3L3,CHAC1,DNAJB9,EDN1,IL6,LBH,PMAIP1,SMPD2,SREBF1	85 (19)
LY294002		chemical - kinase inhibitor		0.789	0.00116	ABCB1,ACTA2,AKR1C1/AKR1C2,AKT1,AKT1S1,CCL5,FASN,GRB10,IL6,LIF,MAT2A,NFATC3,P2RY6,PMAIP1,SERPINE1,SREBF1,TYMS,VIM	103 (21)
MAP3K14		kinase		-0.221	0.00126	ACTA2,CCL5,FASN,IL6,LTB,SREBF1	84 (19)
INSIG2		other			0.00127	FASN,GPAM,SREBF1
CAPN3		peptidase			0.00127	CCL5,NCF2,SOD2	54 (7)
VEGFC		growth factor			0.00127	ARG1,ITGB1,PROX1
RGCC		other			0.00127	ACTA2,FASN,SREBF1	21 (3)
BTC		growth factor			0.00127	FASN,IL6,SREBF1	70 (11)
SIRPA		phosphatase			0.00127	CCL3L3,CCL5,IL6	75 (18)
CC8490		chemical drug			0.00127	IL6,SOD2
GLIPR2		other			0.00127	ACTA2,VIM
TRIL		other			0.00127	CCL5,IL6	49 (5)
PF-4691502		chemical drug			0.00127	PMAIP1,VIM
PSME3		peptidase			0.00127	FASN,SREBF1	18 (3)
GIPC1		other			0.00127	PROX1,SERPINE1
N-hydroxy-2,2-diphenylacetamide		chemical reagent			0.00127	EDN1,IL6
AC083837.1		other			0.00127	CCL5,IL6
CDK9		kinase			0.00128	CAD,CCL5,IL6,MYBL2,VIM	38 (5)
FCGR2A		transmembrane receptor		1.236	0.00128	CCL5,GP5,IL6,SERPINE1,SLC2A6	78 (17)
SAFB		other	Inhibited	-2.236	0.00128	CCL5,HLA-C,LTB,MLLT3,NEDD9
estrogen		chemical drug		-1.638	0.00132	AKT1,IGFBP6,IL6,ITGB1,KISS1,LIF,MCM4,POLE,SLC6A4,SRSF2,TYMS,WDR73	102 (20)
Cdk		group		1	0.00135	CCL5,FADD,IL6,NEDD9
SOST		other		-0.068	0.00135	CCL3L3,FASN,SOD2,SREBF1	34 (5)
MAPT		other			0.00136	CCL3L3,DDX60,FASN,FBXL16,GBP5,GRIN2B,HSPA8,IFI44,IL6,MCM10,NAPA,OASL,PSMD2,SERPINE1,SLC4A2,TUBA1B,TUBB2A,VIM	59 (7)
NCOA2		transcription regulator		-0.16	0.00142	CCL3L3,CCL5,FASN,GBP5,IFIT2,IL6,OASL,SREBF1	79 (18)
TRIM24		transcription regulator		-1.633	0.00144	CCL5,DDX60,IFI44,IFIH1,IFIT2,OASL,SERPINE1	74 (14)
GNA15		enzyme			0.00144	ACTA2,ARG1,ENPP1,IL6,MAT2A,SLC6A4,SOD2	69 (7)
FGF21		growth factor		-1.406	0.00151	FASN,KISS1,SERPINE1,SOD2,SREBF1	82 (20)
PLAT		peptidase		1.941	0.00152	CCL3L3,GRIN2B,IL6,SERPINE1	86 (13)
PP2/AG1879 tyrosine kinase inhibitor		chemical - kinase inhibitor		-1.698	0.00152	AKT1,EDN1,IL6,SERPINE1,SOD2,VIM	81 (15)
IFNB1		cytokine	Activated	3.083	0.00153	CCL5,DICER1,GBP5,HERC5,IFI6,IFIH1,IFIT1,IFIT2,IFITM1,IL6,MCM10,PMAIP1	78 (15)
IGHE		other			0.00154	CCL3L3,CCL5,IL6	79 (15)
CXCL2		cytokine			0.00154	CCL3L3,CCL5,IL6	54 (8)
PCYT2		enzyme			0.00154	FASN,GPAM,SREBF1
CD14		transmembrane receptor			0.00163	CCL3L3,CCL5,IFIT1,IL6,ITGB1	85 (16)
IFNA1/IFNA13		cytokine	Activated	2.19	0.00163	IFI6,IFIH1,IFIT1,IFIT2,IFITM1	84 (18)
daporinad		chemical drug		1	0.00169	IL6,LIF,MCM10,SERPINE1	79 (14)
NGLY1		enzyme		-1.982	0.00169	IFI44,IFI44L,IFIT1,IFIT2
TERC		other			0.00169	CCL5,H1-0,MCM10,TUBB2A
ACE2		peptidase		-0.832	0.00169	ACTA2,CCL5,IL6,SERPINE1	69 (12)
MRTFA		transcription regulator		0.195	0.00176	ACTA2,CCL5,EDN1,FLNA,G0S2,ITGB1,SERPINE1,SLC20A1,SLC6A4	32 (5)
SPP1		cytokine		1.49	0.00176	AKT1,ARG1,CCL3L3,CCL5,GCDH,IL6,LIF,SERPINE1,VIM	93 (18)
RETN		other		0.974	0.00176	EDN1,FASN,IL6,SERPINE1,SREBF1	100 (19)
PRKCB		kinase			0.00176	FASN,IL6,SERPINE1,SOD2,SREBF1	79 (17)
emodin		chemical drug			0.00176	ABCB1,ARG1,IL6,SOD2,VIM	89 (19)
triclosan		chemical drug			0.00185	ACTA2,IL6,NCF2
CHD1		enzyme			0.00185	IL6,LIF,SOD2
FKBP4		enzyme			0.00185	FASN,LIF,SREBF1
TNK1		kinase			0.00185	IFIH1,IFIT2,IL6	47 (10)
C5		other			0.00185	CCL3L3,IL6,ITGB1	77 (9)
PRDM16		transcription regulator		-1.948	0.00188	CCL5,IFI44,IFIT2,SERPINE1	38 (9)
miR-450a-5p (and other miRNAs w/seed UUUGCGA)		mature microRNA		0	0.00188	AKT1,ITGB1,SERPINE1,VIM
CORT		other		-0.958	0.00188	CCL3L3,CCL5,IL6,SLC20A1	60 (7)
FUS-DDIT3		fusion gene/product		0.218	0.00188	IGFBP6,IL6,SERPINE1,VIM	60 (7)
OSM		cytokine		1.091	0.00194	ACTA2,AKR1C1/AKR1C2,ARG1,CCL5,CLEC2B,FAM171A1,FASN,HLA-B,HLA-C,HLA-F,IGFBP6,IL6,KRT34,LIF,MT1X,NR1I3,SERPINE1,VIM	105 (21)
streptozocin		chemical drug		1.747	0.00197	ABCB1,AKT1,CCL3L3,DLX5,FASN,IL6,SERPINE1,SLC2A3,SOD2,SREBF1,VIM	103 (20)
TAL1		transcription regulator	Inhibited	-2.646	0.00201	ADCY3,ELOVL4,ERG,HLA-B,HLA-C,HLA-F,MCM4,MCTP1,NTNG2,SLC2A3
niacinamide		chemical - endogenous mammalian		0.509	0.00204	ACTA2,AKT1,FASN,IL6,PMAIP1,UTP4	81 (18)
WWTR1		transcription regulator		-0.152	0.00204	ANGPTL4,IL6,SERPINE1,TYMS,UCA1	31 (4)
CCAR2		peptidase		0	0.00209	DCAF4,KIF1A,MLLT3,SLC36A4
mir-130		microRNA		0.911	0.00209	ABCB1,ARG1,CCL5,IL6	82 (15)
MCOLN2		ion channel			0.0021	CCL3L3,CCL5
RAP1B		enzyme			0.0021	CCL3L3,CCL5	54 (9)
HU-210		chemical reagent			0.0021	FASN,SREBF1	57 (11)
miR-508-3p (miRNAs w/seed GAUUGUA)		mature microRNA			0.0021	SERPINE1,VIM
mir-149		microRNA			0.0021	AKT1,IL6	45 (7)
NME3		kinase			0.0021	ITGB1,VIM	33 (5)
LILRB3		transmembrane receptor			0.0021	CCL3L3,IL6	58 (11)
Wfdc17		other			0.0021	ARG1,IL6
GYS2		enzyme			0.0021	FASN,SREBF1
polyinosine-polycytidylic acid/polyethylenimine formulation		chemical reagent			0.0021	IFIH1,PMAIP1
fluticasone		chemical drug			0.0021	CCL5,IL6	70 (14)
salmonella minnesota R595 lipopolysaccharides		chemical - endogenous non-mammalian	Activated	2.595	0.00214	CCL3L3,CCL5,IFIT2,IL6,MT1X,OASL,SERPINE1	78 (11)
AICAR		chemical - endogenous mammalian		0.808	0.00216	ACTA2,ARG1,FASN,SERPINE1,SOD2,SREBF1	104 (20)
SIRT6		enzyme		1.387	0.0022	AKT1,FASN,IL6,SOD2,SREBF1	77 (17)
carbon monoxide		chemical - endogenous mammalian		-1.455	0.0022	FADD,IL6,ITGB1,NCF2,SERPINE1	111 (18)
Angiotensin II receptor type 1		group			0.0022	CCL3L3,EDN1,SERPINE1	43 (5)
PI-103		chemical - kinase inhibitor			0.0022	ABCB1,IL6,PMAIP1	53 (10)
mir-515		microRNA			0.0022	ANGPTL4,IL6,SERPINE1	33 (4)
PARP9		enzyme			0.0022	IFI44,IFIT1,IFIT2	38 (7)
GAB1		other			0.0022	ARG1,CCL5,IL6	90 (15)
irinotecan		chemical drug			0.0022	IL6,PMAIP1,TYMS
vinorelbine		chemical drug			0.0022	CCL5,PMAIP1,TYMS
eprenetapopt		chemical drug			0.0023	CARD10,DLX5,PMAIP1,SLC7A5
CIDEC		other		-1.954	0.0023	FASN,IL6,SERPINE1,SREBF1
NOTCH1		transcription regulator		0.231	0.00234	ACTA2,AKR1C1/AKR1C2,CAD,GATD3A/GATD3B,HSPA8,IL6,ITGB1,PROX1,RHOU,SERPINE1,WNT4	78 (14)
TNFSF11		cytokine		1.691	0.00234	CCL3L3,CCL5,GLRX,GRB10,IL6,JDP2,LAT,NFATC3,SERPINE1,SLC20A1,SOD2	88 (17)
mir-8		microRNA		-1.561	0.00234	ACTA2,AKT1,DLX5,IL6,ITGB1,MCM4,MOK,PMAIP1,VIM	75 (7)
CDKN1A		kinase		-0.545	0.00241	ACTA2,CCL3L3,IL16,IL6,MCM4,MYBL2,SERPINE1,SOD2,TYMS,VIM,WNT4	84 (15)
Ins1		other		-0.106	0.00243	AKT1,ANGPTL4,CCL5,DLX5,EDN1,FASN,GRIN2B,IL6,SERPINE1,SOD2,SREBF1,VIM	100 (16)
interferon beta-1a		biologic drug			0.00245	GBP5,IFI6,IFIT1,IL16,LTB,NCF2,RPL22
parthenolide		chemical drug		-1.109	0.00254	CCL5,IL6,LIF,SOD2	72 (12)
sucrose		chemical - endogenous mammalian		-1.067	0.00254	FASN,GPAM,IL6,SREBF1
SOCS3		phosphatase	Inhibited	-2.412	0.00255	ARG1,FASN,IFIT1,IFIT2,IL6,SREBF1	81 (15)
E2f		group		-1.969	0.00257	FANCD2,ITGB1,MCM10,MCM4,MYBL2,SERPINE1,TYMS	34 (6)
CREBZF		transcription regulator			0.00258	DNAJB9,FASN,SREBF1	19 (3)
XRCC6		enzyme			0.00258	CCL5,IFIT1,IL6	45 (7)
CDK5R1		kinase			0.00258	IL6,PMAIP1,SERPINE1	57 (7)
MST1R		kinase			0.00258	ACTA2,ARG1,VIM	70 (7)
CEP-1347		chemical drug			0.00258	CCL3L3,CCL5,IL6	66 (10)
CpdX		chemical reagent			0.00258	FASN,IL6,WNT4
HSF1		transcription regulator		0.427	0.00259	ABCB1,FASN,HSPA8,IL6,LIF,MAT2A,MCM4,PDZD2,RPL22,SREBF1	109 (16)
NR3C1		ligand-dependent nuclear receptor		-0.277	0.00267	AKT1,ANGPTL4,CARD10,CCL3L3,CCL5,CLCF1,EDN1,FADD,GRIN2B,IFI6,IFIH1,IFIT2,IL6,LIF,LTB,MDM4,NR1I3,OASL,SERPINE1,SLC2A3,TNFRSF21	104 (18)
folic acid		chemical - endogenous mammalian		-0.284	0.00271	CCL5,IFI6,PTH1R,TYMS,WNT4
ATF4		transcription regulator		0.423	0.00278	CHAC1,FASN,GRB10,IL6,NAPA,PMAIP1,SLC7A5,SOD2,SREBF1	84 (14)
PLAUR		transmembrane receptor			0.00279	ACTA2,CCL5,ITGB1,VIM	85 (17)
sorafenib		chemical drug		0	0.00279	ACTA2,CCL5,IFIT2,VIM	86 (14)
pristane		chemical toxicant			0.00279	CCL3L3,CCL5,IL6,VIM	66 (10)
oleic acid		chemical - endogenous mammalian		0.258	0.00281	ANGPTL4,ARG1,EDN1,FASN,IL6,SERPINE1,SREBF1	85 (14)
POLR2A		enzyme			0.00289	CAD,IFI6,KISS1,MYBL2,VIM
mir-155		microRNA		-0.554	0.00293	ARG1,CCL5,DYNC1I1,EDN1,FADD,IL6,SERPINE1	107 (20)
cyclooxygenase		group			0.003	ARG1,IL6,LIF	69 (13)
MSR1		transmembrane receptor			0.003	CCL5,IFIT1,IL6	68 (15)
pevonedistat		chemical drug			0.003	ARG1,IL6,PMAIP1	52 (7)
chitin		chemical - endogenous non-mammalian			0.003	ARG1,CCL5,IL6
cyclosporin A		biologic drug		0.643	0.00303	ACTA2,CCL5,DEXI,EDN1,FADD,FASN,FLNA,HPX,IL16,IL6,LAT,PCSK1,SERPINE1,SREBF1,VIM	94 (17)
prostaglandin E2		chemical - endogenous mammalian		0.261	0.00306	ACTA2,ANGPTL4,ARG1,CCL3L3,CCL5,DICER1,FASN,IL16,IL6,ITGB1,NEDD9,VIM	90 (19)
RNA polymerase II		complex			0.00309	ANGPTL4,ARG1,CCL5,ELK4,IL6,KISS1,MYBL2,OASL,SLC2A3,SLC36A4,SOD2
Fcgr2		group			0.00312	CCL5,IL6	54 (7)
zinc oxide		chemical drug			0.00312	MT1E,MT1X
LINC00842		other			0.00312	SERPINE1,VIM	32 (4)
NLRP11		other			0.00312	IFIT1,IFIT2	34 (5)
Irs3		other			0.00312	FASN,SREBF1	45 (7)
GMFG		growth factor			0.00312	IL6,ITGB1	72 (7)
OBP2B		transporter			0.00312	FASN,SREBF1
NET1		other			0.00312	ITGB1,SERPINE1
pyridoxamine		chemical - endogenous mammalian			0.00312	IL6,SERPINE1
CV 3988		chemical reagent			0.00312	IL6,ITGB1
TSC1		other		0.277	0.0033	FASN,FLNA,GLRX,IL6,SREBF1	53 (11)
miR-146a-5p (and other miRNAs w/seed GAGAACU)		mature microRNA		-0.73	0.00331	FADD,IL6,LTB,MCM10,PEX11G,SYT1
HGF		growth factor	Inhibited	-2.056	0.00332	ACTA2,AKT1,ANGPTL4,CCL5,CLCF1,EDN1,FLNA,GRB10,IGHMBP2,IL6,ITGB1,MAT2A,SERPINE1,SLC20A1,SOD2,VIM	100 (18)
naringenin		chemical - endogenous non-mammalian			0.00334	ACTA2,CCL5,SREBF1,VIM	72 (17)
N-acetyl-L-cysteine		chemical drug	Inhibited	-2.509	0.00339	ABCB1,ACTA2,CCL5,DICER1,EDN1,FASN,IL6,NCF2,SERPINE1,SOD2	89 (16)
SATB1		transcription regulator	Inhibited	-2.433	0.00343	ADCY3,CLEC2B,GLRX,HSPA8,IL16,ITGB1,PSMD2,VIM
DUSP11		phosphatase			0.00347	DDX60,IFI44,IL6	31 (5)
G6PD		enzyme			0.00347	FASN,NCF2,SREBF1	30 (5)
GDF15		growth factor			0.00347	IL6,MT1E,SERPINE1	64 (10)
GNAI3		enzyme			0.00347	CCL3L3,CCL5,IL6	56 (10)
DHX9		enzyme			0.00347	ABCB1,CCL5,IL6	65 (17)
ODC1		enzyme			0.00347	IL6,MAT2A,SERPINE1	70 (7)
RNASE1		enzyme			0.00347	CCL5,IL16,IL6
RAS		group		0.152	0.00348	EDN1,IL6,LIF,SERPINE1,SOD2,SREBF1,VIM	92 (20)
AG490		chemical - kinase inhibitor		-0.776	0.00349	ACTA2,AKT1,CCL5,EDN1,IL6,SOD2	84 (15)
Collagen type I (complex)		complex			0.00351	ACTA2,CCL5,IL6,ITGB1,VIM	87 (17)
FASN	-0.294	enzyme		-1	0.00351	ACTA2,FASN,GPAM,IL6,VIM	80 (11)
prexasertib		chemical drug	Activated	2.236	0.00351	H1-0,IFIH1,IFIT2,PMAIP1,SERPINE1
NR4A1		ligand-dependent nuclear receptor		-1.474	0.00354	ACTA2,AKR1C1/AKR1C2,CCL5,FASN,G0S2,IL16,IL6,ITGB1,MAT2A,SERPINE1,SREBF1	63 (12)
Sb202190		chemical - kinase inhibitor	Inhibited	-2.554	0.00363	ABCB1,ACTA2,ANGPTL4,IFIT1,IL6,SERPINE1,VIM	95 (18)
HDAC1		transcription regulator		0.447	0.00363	ABCB1,CCL5,IL6,LAT,MCM10,MYBL2,PMAIP1,RECQL4,SERPINE1,SREBF1,TYMS	96 (18)
Laminin (complex)		complex			0.00364	ACTA2,ITGB1,SERPINE1,VIM	93 (19)
DPP4		peptidase		1.192	0.00364	CCL3L3,CCL5,IL6,SREBF1	78 (17)
SRSF2	-0.327	transcription regulator			0.00364	NR1I3,SREBF1,SRSF2,VIM
tetradecanoylphorbol acetate		chemical drug		1.84	0.00365	ABCB1,ADCY3,AKT1,ANGPTL4,ARG1,CCL3L3,CCL5,CDK5R2,CLCF1,DYNC1I1,IGFBP6,IL6,ITGB1,KRT34,KRTAP2-3/KRTAP2-4,LAT,LBH,LIF,LTB,MTMR3,P2RY2,PPP1R3D,PTH1R,RECQL4,SERPINE1,SLC9A2,SOD2,TYMS,USP36,VIM	94 (17)
prednisolone		chemical drug		1.667	0.0037	AKT1,ARG1,EDN1,FADD,HSPA8,IFT172,IL6,NR1I3,RECQL4,SOD2	96 (18)
MYCN		transcription regulator		-0.018	0.00373	ABCB1,CAD,CHPF2,ITGB1,MAT2A,PMAIP1,RPL17,RPL22,SERPINE1,TUBA1B,VIM
geldanamycin		chemical drug		0	0.00373	ACTA2,FADD,FASN,GPR179,IFIT2,IKBKG,ITGB1,LBH,LIF,MOK,TYMS	83 (15)
glutathione		chemical - endogenous mammalian		-0.339	0.00374	ABCB1,CCL3L3,IL6,SERPINE1,SOD2	93 (17)
PRKAA2		kinase	Inhibited	-2.01	0.00378	ACTA2,FASN,IFI44,IL6,NCF2,SREBF1,VIM	88 (21)
IGF2		growth factor			0.00382	AKT1,IGFBP6,IL6,MCM4,MYBL2,SERPINE1,SLC20A1,SREBF1	78 (15)
GW9662		chemical reagent		1.353	0.00385	ANGPTL4,DGKZ,FASN,GPAM,IL6,SREBF1	59 (12)
NRAS		enzyme		0	0.00385	CCL5,DLX5,IFIH1,IFIT1,IL6,MYBL2,NCF2,PMAIP1,TUBB2A	111 (23)
ADIPOQ		other		-0.798	0.00392	ACTA2,ARG1,CCL5,FASN,IL6,NCF2,SLC2A3,SOD2,SREBF1,WNT4	100 (19)
WNT5A		cytokine		-0.461	0.00394	ARG1,CCL3L3,DGKZ,FLNA,IL6,KISS1,VIM	68 (9)
ZNF281		transcription regulator		-1.941	0.00396	CCL3L3,FANCD2,IL6,XRCC2
ALB		transporter			0.00396	ACTA2,CCL5,EDN1,IL6	83 (19)
ACSS2		enzyme			0.00397	FASN,GPAM,SREBF1	78 (11)
PTAFR		G-protein coupled receptor			0.00397	CCL3L3,IL6,VIM	71 (15)
ADIPOR1		transmembrane receptor			0.00397	ARG1,IL6,SOD2	86 (15)
alendronic acid		chemical drug			0.00397	ENPP1,EPHB3,IL6
E2F1		transcription regulator		-1.799	0.00402	ABCB1,AKT1,FANCD2,HSPA8,MAGEF1,MCM10,MCM4,MYBL2,PMAIP1,PSMD2,RRP1B,SERPINE1,SOD2,SRSF2,TYMS,VIM	59 (10)
CD44		other		0.755	0.0041	ABCA5,ABCB1,ACTA2,CCL5,FASN,HAS3,IL6,MYBBP1A,VIM	97 (19)
MET		kinase		0.765	0.0041	AKT1,CCL3L3,EDN1,IL6,ITGB1,SOD2,VIM	83 (15)
CEBPB		transcription regulator		0.929	0.00421	ABCB1,ACTA2,ARG1,CCL3L3,CCL5,GINS3,HPX,HSPA8,IFIT2,IL6,MCM4,MYBL2,POLE,SERPINE1,SOD2,SREBF1,SRSF2,VIM	99 (21)
GNA14		enzyme			0.00422	ABCB1,ARG1,ENPP1,IL6,LIF
NR1H2		ligand-dependent nuclear receptor		-0.697	0.00424	CCL5,DDX60,FASN,IFIT2,IL6,SREBF1	65 (13)
fluticasone propionate		chemical drug		-0.127	0.00424	ANGPTL4,CCL5,GBP5,HLA-F,IFIT1,MT1X,OLFML2B,SERPINE1
A2M		transporter		-1.941	0.00429	CCL3L3,FASN,IL6,SREBF1	77 (16)
dimethylnitrosamine		chemical toxicant		1	0.00429	ACTA2,IL6,SOD2,VIM	94 (16)
Ro31-8220		chemical - kinase inhibitor		-0.689	0.00429	IL6,ITGB1,LAT,SERPINE1	95 (16)
MRPS18B		other			0.00433	ACTA2,VIM
CC2D1A		transcription regulator			0.00433	CCL5,IL6	54 (7)
DGAT2		enzyme			0.00433	GPAM,SREBF1	30 (5)
REV1		enzyme			0.00433	IL6,PMAIP1
GNE		kinase			0.00433	CHAC1,JDP2
TSC22D1		transcription regulator			0.00433	IL6,SERPINE1
CYP4F2		enzyme			0.00433	IL6,NCF2	64 (6)
IGFBP4		other			0.00433	ACTA2,IGFBP6	60 (7)
CLIC4		ion channel			0.00433	CCL5,IL6	34 (5)
KLRB1		transmembrane receptor			0.00433	CCL3L3,CCL5
ISRIB		chemical reagent			0.00433	IL6,PMAIP1
miR-508-3p inhibitor		chemical reagent			0.00433	SERPINE1,VIM
miR-127 prodrug		chemical reagent			0.00433	FASN,NANOS1
IL22		cytokine		0.933	0.00444	ACTA2,AKT1,CCL3L3,CCL5,HLA-B,IL6,SOD2	86 (16)
linoleic acid		chemical - endogenous mammalian		0.038	0.00447	ANGPTL4,DGKZ,EDN1,FASN,IL6	83 (13)
E2F2		transcription regulator			0.00447	IL6,MCM10,MCM4,MYBL2,SERPINE1	33 (6)
FN1		enzyme		1.519	0.0045	ACTA2,CCL5,FLNA,HLA-B,IL6,ITGB1,MAT2A,SERPINE1,VIM	87 (23)
Pkg		group			0.00452	EDN1,SLC6A4,SOD2
Fibrin		complex			0.00452	ACTA2,IL6,SERPINE1	66 (7)
NADPH oxidase		complex			0.00452	EDN1,IL6,SERPINE1	73 (15)
TNFAIP6		other			0.00452	ACTA2,IL6,VIM	88 (11)
CRHR2		G-protein coupled receptor			0.00452	IL6,SLC2A3,SLC6A4
RARRES2		transmembrane receptor			0.00452	CCL5,FASN,IL6	70 (9)
SULT1E1		enzyme			0.00452	FASN,IL6,SREBF1	32 (4)
ilomastat		chemical drug			0.00452	ACTA2,CCL5,IL6	83 (14)
NFKB1		transcription regulator		0.284	0.00457	ABCB1,ARG1,CCL3L3,CCL5,DICER1,FANCD2,IKBKG,IL6,LTB,MAT2A,SOD2	97 (19)
SENP3		peptidase	Activated	2	0.00465	CCL3L3,IFI44,IFIT2,OASL	49 (13)
CRP		other			0.00465	CCL3L3,CCL5,IL6,SERPINE1	87 (17)
Pam3-Cys		chemical toxicant		1.95	0.00465	CCL5,IL6,SERPINE1,SOD2	82 (15)
temozolomide		chemical drug		1.044	0.00465	CCL5,IL6,PMAIP1,SOD2	78 (17)
acetovanillone		chemical drug		-1	0.00465	EDN1,NCF2,SERPINE1,SOD2	75 (12)
arachidonic acid		chemical - endogenous mammalian		1.516	0.00465	DNAJB9,EDN1,FASN,IL6,SREBF1,VIM	74 (16)
mir-15		microRNA			0.00474	CCL5,DICER1,IFIT1,IL6,SLC6A4
PIK3CA		kinase			0.00474	FASN,ITGB1,SERPINE1,SREBF1,VIM	83 (18)
GHRL		growth factor	Inhibited	-2.138	0.00474	EDN1,FASN,GPAM,IL6,SREBF1	90 (20)
CG		complex		1.28	0.00478	ABCB1,ACTA2,ANGPTL4,G0S2,HLA-F,IL6,ITGB1,KISS1,KRT34,LIF,MCM10,PMAIP1,SLC20A1,SREBF1,WNT4	118 (19)
SIRT1		transcription regulator		0.193	0.00485	ABCB1,ARG1,CCL5,DDX60,FASN,IFI44,IL6,KIF1A,KISS1,MAT2A,POLR1A,SERPINE1,SOD2,SREBF1	86 (19)
IL21		cytokine	Activated	2.58	0.00486	ARG1,CCL3L3,CCL5,GBP5,IFIT1,IFIT2,IL6,OASL	97 (18)
MMP3		peptidase		-0.816	0.00487	ESRP2,GEMIN5,PDCD11,RC3H1,SRSF2,VIM
deferoxamine		chemical drug	Activated	2.333	0.00492	ANGPTL4,CCL3L3,FASN,IFI6,IL6,PMAIP1,SERPINE1,SLC2A3,SREBF1	101 (21)
tetrachlorodibenzodioxin		chemical toxicant		1.349	0.00497	ABCB1,ADCY4,CCL5,EDN1,GLRX,HSPA8,IL6,ITGB1,NEDD9,PCSK1,SERPINE1,SLC2A3,SLC4A2,SLC7A5,TYMS	106 (19)
SOCS1		other	Inhibited	-2.616	0.00499	ARG1,GBP5,IFI44,IFIH1,IFIT1,IFIT2,IL6	74 (15)
LRP6		transmembrane receptor		-1.183	0.00502	ACTA2,IL6,SLC2A3,VIM	80 (11)
IFNGR1		transmembrane receptor			0.00502	CCL3L3,CCL5,IFI6,IL6	73 (13)
HDAC6		transcription regulator		-0.15	0.00502	IL6,SERPINE1,SRSF2,VIM	79 (19)
IFIH1	0.301	enzyme			0.00502	CCL5,IFI44L,IFIT1,IL6	54 (16)
SPHK1		kinase		0.856	0.00502	ACTA2,CCL5,IL6,SERPINE1	87 (20)
hydrogen peroxide		chemical - endogenous mammalian	Activated	2.735	0.00509	ABCB1,ACTA2,AKR1C1/AKR1C2,CCL3L3,EDN1,FASN,GLRX,IFI6,IFIT2,IL6,SERPINE1,SLC20A1,SOD2,TUBB2A,VIM,WNT4	94 (21)
Ciap		group			0.00511	CCL3L3,CCL5,IL6	68 (7)
PDGF-AA		complex			0.00511	ACTA2,IL6,VIM	67 (11)
WNT7A		cytokine			0.00511	LBH,VIM,WNT4
CYP7A1		enzyme			0.00511	FASN,IL6,SREBF1	30 (5)
FABP1		transporter			0.00511	ACTA2,FASN,SREBF1	57 (12)
Ni2+		chemical reagent			0.00511	ANGPTL4,IL6,LTB	47 (7)
beta-estradiol		chemical - endogenous mammalian		-0.98	0.00516	ABCB1,ACTA2,ADCY3,ADCY4,AKT1S1,ARG1,ARSB,CAD,CCL3L3,CCL5,EDN1,FADD,FASN,FLNA,GINS3,GPAM,GRB10,HCCS,HSPA8,IGFBP6,IKBKG,IL6,ITGB1,KIF1A,KISS1,LIF,LTB,MCM10,MCM4,MDM4,MT1X,MYBL2,NCF2,NEDD9,NFATC3,NT5DC2,P2RY6,PMAIP1,PPP2R2C,PTH1R,RPL17,SERPINE1,SLC20A1,SLC2A3,SLC4A2,SLC6A4,SLC7A5,SRSF2,TUBA1B,VIM,WNT4,ZNF107	110 (21)
WNT3A		cytokine		-0.076	0.00518	ACTA2,CCL3L3,EDN1,HAS3,IL6,JDP2,LBH,MT1X,PTH1R,RHOU,VIM	74 (8)
AGER		transmembrane receptor		1.091	0.00531	ARG1,CCL3L3,IFIT1,IL6,SERPINE1	88 (18)
uric acid		chemical - endogenous mammalian		1.488	0.00533	CCL3L3,CCL5,IFIT2,IL6,KIF1A,TYMS	55 (13)
glutamine		chemical - endogenous mammalian		-1.067	0.00533	ACTA2,AKR1C1/AKR1C2,GCDH,IL6,SRSF2,VIM	46 (7)
fatty acid		chemical - endogenous mammalian		0.875	0.00533	AKT1,FASN,GPAM,IL6,SERPINE1,SREBF1	76 (18)
BRCA1		transcription regulator		0.294	0.00537	CARD10,CCL5,IFI6,IFIT1,IFIT2,IFITM1,NEDD9,VIM	73 (11)
ABCA1		transporter			0.00542	ABCA5,CCL3L3,IL6,SREBF1	82 (19)
herbimycin		chemical - kinase inhibitor		-1	0.00542	ARG1,IL6,SERPINE1,SOD2	98 (18)
aldesleukin		biologic drug	Activated	2	0.00542	HLA-B,HLA-C,HLA-F,IFITM1
mir-30		microRNA		-0.458	0.00542	IL6,MYBL2,SERPINE1,VIM	64 (9)
rosiglitazone		chemical drug		-1.9	0.00556	ANGPTL4,ARG1,CCL3L3,CCL5,DLX5,EDN1,FASN,GPAM,IFIT2,IGFBP6,IL6,MAT2A,SERPINE1,SOD2,SREBF1	110 (17)
VIP		other		-1.791	0.00558	CCL3L3,CCL5,CLCF1,IL6,KISS1,VIM	79 (17)
ERN1		kinase		-0.412	0.00559	ACTA2,CAD,DNAJB9,FASN,IFITM1,IL6,SLC20A1
RB1		transcription regulator		1.661	0.00566	AKT1,CCL3L3,DNAJC11,GPR179,H1-0,IL16,IL6,MAGEF1,MCM10,MCM4,MYBL2,RECQL4,SERPINE1,SOD2,TYMS	77 (16)
fingolimod phosphate		chemical - endogenous mammalian			0.00572	IL6,SERPINE1
cyanidin 3-O-glucoside		chemical - endogenous non-mammalian			0.00572	CCL5,IL6	43 (8)
GPR84		G-protein coupled receptor			0.00572	CCL3L3,IL6
SLC39A14		transporter			0.00572	FASN,SREBF1
CHCHD5		other			0.00572	FASN,SREBF1
PNU282987		chemical reagent			0.00572	FASN,SREBF1	37 (6)
VCL		enzyme			0.00572	IL6,ITGB1	79 (10)
ponesimod		chemical drug			0.00572	IL6,SERPINE1
EFEMP1		enzyme			0.00572	SERPINE1,VIM
USP2		peptidase			0.00572	MDM4,SERPINE1
GFER		enzyme			0.00572	IL6,NR1I3
BLM		enzyme			0.00572	IFI44L,IFIT1
ACTA2	0.449	other			0.00572	ACTA2,VIM
mito-TEMPO		chemical reagent			0.00572	ACTA2,IL6	59 (10)
L-lactic acid		chemical - endogenous mammalian			0.00572	CCL3L3,IL6	45 (7)
latrunculin A		chemical toxicant			0.00572	ACTA2,IL6	24 (3)
hypochlorous acid		chemical drug			0.00572	ACTA2,IL6	33 (5)
BCL2L11		other			0.00574	CCL3L3,CCL5,IL6	53 (10)
SRD5A1		enzyme			0.00574	AKT1,FASN,SREBF1
TRPV4		ion channel			0.00574	CCL3L3,CCL5,IL6	60 (8)
SCARB1		transporter		0.927	0.00583	CCL5,FASN,IL6,SREBF1	79 (21)
IL11RA		transmembrane receptor			0.00583	ACTA2,CCL3L3,CCL5,IL6	94 (11)
4-hydroxytamoxifen		chemical drug		1.294	0.00592	ABCB1,EDN1,FADD,GLRX,IL6,MT1X,NEDD9,PMAIP1	105 (17)
MAPK7		kinase		-1.213	0.00593	EDN1,FASN,IL6,SREBF1,VIM	89 (19)
CSF2		cytokine		0.304	0.00597	ARG1,CCL3L3,CLCF1,DICER1,EDN1,IL16,IL6,LTB,MAT2A,POLE,RECQL4,RINT1,SLC2A3,SMPD2,SOD2,SREBF1	85 (16)
TICAM1		other	Activated	2.376	0.00602	CCL3L3,CCL5,IFIT1,IFIT2,IL6,OASL,SERPINE1	46 (15)
lovastatin		chemical drug		-1.572	0.00602	EBNA1BP2,FASN,IL6,LIF,RHOU,SERPINE1,SREBF1	79 (15)
pyrrolidine dithiocarbamate		chemical reagent		-1.534	0.00609	CCL5,IL6,MAFG,NR1I3,SERPINE1,SOD2	70 (12)
MMP9		peptidase		1.067	0.00625	ACTA2,CCL3L3,IL6,ITGB1,VIM	88 (19)
NLRX1		other		0.48	0.00626	CARD10,FADD,IKBKG,IL6
RIPK1		kinase		1.171	0.00626	ARG1,CCL3L3,CCL5,IL6	85 (19)
LRP1		transmembrane receptor		-0.818	0.00626	CCL3L3,IL6,ITGB1,SLC2A3	77 (19)
PNPT1		enzyme		-0.243	0.00626	CCL5,IFI44,IFIH1,IL6
UBQLN2		other			0.00626	HPX,NR1D2,PSMD2,SLC6A4
D-fructose		chemical - endogenous mammalian		-0.192	0.00626	ACTA2,FASN,IL6,SREBF1	99 (18)
LGALS3		other		0.691	0.00635	ABCB1,CCL3L3,CLEC2B,FASN,IL6,ITGB1	81 (17)
XIAP		enzyme			0.00642	IL6,SERPINE1,SOD2	80 (15)
linolenic acid		chemical - endogenous mammalian			0.00642	EDN1,FASN,SERPINE1	23 (3)
HNF1A		transcription regulator		0.61	0.00655	ADH6,AKR1C1/AKR1C2,COMETT,CYP4V2,G0S2,GMDS,HPX,LGALS8-AS1,MT1X,NAPA,PCSK1,POLR1A,SERPINE1,SLC4A2,UCA1
fluocinolone acetonide		chemical drug			0.00672	ANGPTL4,MT1E,MT1X,WNT4
IRF9		transcription regulator			0.00672	IFIT1,IFIT2,IFITM1,IL6	87 (17)
NFKBIA		transcription regulator		1.998	0.00676	CARD10,CCL3L3,CCL5,GATD3A/GATD3B,HSPA8,IFI6,IGFBP6,IL6,ITGB1,JDP2,JRK,LIF,NR1I3,SOD2	96 (16)
hyaluronic acid		chemical - endogenous mammalian	Activated	2.381	0.00691	ABCB1,CCL3L3,CCL5,IL6,NCF2,SERPINE1	77 (15)
IL1B		cytokine		1.515	0.00693	ACTA2,ANGPTL4,ARG1,CCL3L3,CCL5,EDN1,ENPP1,FGFRL1,G0S2,HERC5,HLA-F,IFIT1,IGFBP6,IL16,IL6,ITGB1,KRT34,LIF,NR1I3,PCSK1,SERPINE1,SLC20A1,SLC6A4,SOD2,SREBF1,VIM	105 (18)
RETNLB		other		1.387	0.00694	ACTA2,AKT1,CCL3L3,CCL5,IL6	87 (14)
ERBB2		kinase		-0.248	0.00709	ACTA2,AKT1,ANGPTL4,CCL5,EDN1,FASN,GINS3,GPAM,IGFBP6,IL6,ITGB1,LIG3,MAN2A2,MCM10,MCM4,MYBL2,NCF2,NEDD9,POLE,RPL17,SERPINE1,SLC7A5,TYMS,VIM	83 (21)
JINK1/2		group			0.00714	FASN,IL6,SREBF1	45 (7)
p70 S6k		group			0.00714	FASN,SREBF1,VIM	71 (12)
NOTCH4		transcription regulator			0.00714	ACTA2,GATD3A/GATD3B,SERPINE1
CCNC		other			0.00714	FASN,SREBF1,TYMS
LTF		peptidase			0.00714	CCL3L3,CCL5,IL6	85 (15)
ZBTB20		transcription regulator		0.254	0.0072	AKT1,FASN,IL6,NEDD9	64 (9)
SMPD1		enzyme		0.281	0.0072	ACTA2,CCL5,CLCF1,IL6	83 (13)
carrageenan		chemical drug		1.934	0.0072	CCL3L3,CCL5,GRB10,IL6	75 (14)
tannic acid		chemical toxicant			0.00728	FASN,IL6
nitrate		chemical - endogenous mammalian			0.00728	SOD2,SREBF1
11-dehydrocorticosterone		chemical - endogenous mammalian			0.00728	FASN,GPAM
motexafin gadolinium		chemical drug			0.00728	MT1E,MT1X
tocilizumab		biologic drug			0.00728	CCL5,IL6	58 (7)
IRF3 dimer		complex			0.00728	CCL5,IFIT2
FA2H		enzyme			0.00728	FASN,VIM	32 (6)
FBXO42		other			0.00728	CCL5,IL6
RSPO3		kinase			0.00728	IL6,WNT4
salmonella typhimurium lipopolysaccharide		chemical - endogenous non-mammalian			0.00728	CCL5,IL6
STK17A		kinase			0.00728	MT1X,SOD2
DLX1		transcription regulator			0.00728	DLX5,SERPINE1
mir-338		microRNA			0.00728	IL6,VIM
WNT5B		other			0.00728	ACTA2,PROX1
SCUBE3		other			0.00728	SERPINE1,VIM
SERPINH1		other			0.00728	SERPINE1,VIM
UCHL3		peptidase			0.00728	FASN,SREBF1	37 (6)
benazepril		chemical drug			0.00728	ACTA2,EDN1
SR1078		chemical reagent			0.00728	DNAJB9,IL6
saturated fatty acid		chemical - other			0.00728	IL6,SREBF1
miricorilant		chemical reagent			0.00728	FASN,SREBF1
Rb		group	Activated	2	0.0073	HERC5,MCM4,MYBL2,SOD2,TYMS	63 (9)
TGFA		growth factor		1.005	0.0073	AKT1,CCL5,IL6,SERPINE1,VIM	96 (17)
ESR2		ligand-dependent nuclear receptor		-1.234	0.00731	CCL3L3,EDN1,FADD,FASN,GLRX,IFI44,IFIH1,IFIT2,IL6,ITGB1,KISS1,MCM4,NEDD9,PMAIP1,PTH1R,SERPINE1,SNRPD3,VIM,ZNF107	110 (16)
5-N-ethylcarboxamido adenosine		chemical reagent		0	0.00751	ARG1,CCL3L3,IFIT2,IL6,SERPINE1,VIM	93 (19)
PRKCD		kinase		0.2	0.00759	CCL5,IL6,LBH,LIF,PPP1R3D,SERPINE1,TUBB2A,USP36	80 (16)
NR1H3		ligand-dependent nuclear receptor		-1.089	0.00774	ACTA2,CCL3L3,CCL5,DDX60,FASN,GPAM,IFIT2,IL6,SREBF1	98 (19)
ATP		chemical - endogenous mammalian		0.057	0.00782	ARG1,FLNA,IL6,P2RY2,SERPINE1,SREBF1	64 (16)
RAC1		enzyme		0.069	0.00782	ABCB1,ACTA2,AKT1,IL6,ITGB1,SOD2	95 (19)
CCR1		G-protein coupled receptor			0.00791	CCL3L3,CCL5,VIM	77 (10)
phorbol 12,13-didecanoate		chemical toxicant			0.00791	ABCB1,PTH1R,SOD2
hydrocortisone		chemical - endogenous mammalian		0.662	0.00798	IGFBP6,IL6,NR1I3,PROX1,SERPINE1,SMPD2,VIM	111 (17)
let-7a-5p (and other miRNAs w/seed GAGGUAG)		mature microRNA		-0.311	0.00806	ACTA2,ATAD3B,DICER1,EDN1,FANCD2,IL6,TYMS,VIM
USF1		transcription regulator			0.00807	CAD,CCL3L3,FASN,GPAM,SERPINE1
HIF1A		transcription regulator		1.834	0.00813	ABCB1,ACTA2,AKT1,ANGPTL4,CCL5,EDN1,IL6,NEK8,PMAIP1,SERPINE1,SLC2A3,SOD2,SRSF2,VIM	86 (16)
JUNB		transcription regulator	Activated	2.421	0.00826	CCL3L3,FASN,IL6,KISS1,NCF2,SERPINE1,SYT1	79 (11)
cytokine		group	Activated	2.162	0.00826	CCL5,DICER1,EDN1,IL6,LIF,SERPINE1,SOD2	84 (14)
PTP4A1		phosphatase		-1.446	0.00847	CCL5,EEF1A2,FASN,FLNA,SRSF2,VIM
FOXL2		transcription regulator		0.849	0.00847	CCL3L3,IL6,LIF,RXFP3,SOD2
mycophenolic acid		chemical drug		0.105	0.00847	ACTA2,EDN1,IL6,SERPINE1,SOD2	83 (15)
PTGER4		G-protein coupled receptor		-1.379	0.00854	ACTA2,CCL3L3,EDN1,IFIH1,IFIT2,IL6,NCF2	101 (18)
MAP2K1		kinase		1.568	0.00855	ABCB1,ACTA2,CCL3L3,CCL5,FASN,FLNA,IL6,ITGB1	92 (18)
dextran sulfate		chemical drug		0.557	0.00875	ARG1,CCL3L3,CCL5,IL6,P2RY2,POLE,RECQL4,RINT1,SERPINE1,WNT4	85 (17)
leukotriene D4		chemical - endogenous mammalian		1	0.00876	CCL3L3,IL6,ITGB1,NEDD9	49 (7)
HDL		complex		-1.131	0.00876	CCL5,IL6,ITGB1,SREBF1	88 (17)
MOG		other			0.00876	ARG1,CCL3L3,CCL5,IL6	88 (19)
CAT		enzyme		-1.982	0.00876	IL6,PMAIP1,SERPINE1,VIM	87 (19)
NUPR1		transcription regulator		1.807	0.00881	C7orf69,FANCD2,IFIT2,LIF,MAFG,MAT2A,MCM10,MT1X,NR1D2,SERF1A/SERF1B,SERPINE1,SPRTN,UCA1,USP36,XRCC2
PIK3R1		kinase		0.164	0.00889	ACTA2,DNAJB9,IL6,SERPINE1,SOD2	79 (16)
HMGB1		transcription regulator		-0.138	0.00889	FASN,IFIT1,IL6,MOK,SREBF1	90 (16)
PPARG		ligand-dependent nuclear receptor		-0.792	0.00896	ACTA2,ANGPTL4,ARG1,CCL5,EDN1,FASN,GPAM,IGFBP6,IL6,MCTP1,MRTO4,SERPINE1,SREBF1,VIM,WIPF1	102 (17)
RNASEH2B		enzyme			0.00901	CCL5,IFI44	19 (4)
B4GALT6		enzyme			0.00901	CCL5,IL6
CD244		transmembrane receptor			0.00901	CCL3L3,CCL5	54 (7)
LGALS8		other			0.00901	CCL5,IL6	45 (7)
PDK2		kinase			0.00901	ARG1,IL6	41 (6)
SELE		transmembrane receptor			0.00901	CCL3L3,IL6
NCR1		transmembrane receptor			0.00901	CCL3L3,CCL5
LAT2		other			0.00901	CCL3L3,IL6	53 (7)
IGKC		other			0.00901	ACTA2,IL6
CTTN		other			0.00901	CCL5,IL6
Sik1		kinase			0.00901	FASN,SREBF1
SIK1/SIK1B		kinase			0.00901	FASN,SREBF1
tin mesoporphyrin		chemical drug			0.00901	CCL3L3,IL6
RORA		ligand-dependent nuclear receptor		0	0.00906	CCL3L3,CCL5,FASN,IL6,NR1D2,NR1I3,SLC2A3,SREBF1	57 (8)
bleomycin		biologic drug		1.625	0.00906	ACTA2,AKT1,ARG1,CCL3L3,CCL5,IL6,ITGB1,SERPINE1	90 (18)
SNAI1		transcription regulator		0.776	0.00913	FASN,FLNA,ITGB1,LIF,SERPINE1,VIM,WIPF1	97 (18)
AMPK		complex		-0.324	0.00915	FASN,IL6,PMAIP1,SERPINE1,SREBF1,VIM	69 (19)
FEV		transcription regulator		1.4	0.00932	ITGB1,PROX1,SLC6A4,SYT1,VIM
PTPRJ		phosphatase	Activated	2	0.00933	CCL3L3,EDN1,IL6,OASL	89 (18)
PTPN6		phosphatase			0.00933	CCL3L3,IL6,NCF2,VIM	77 (16)
IL10		cytokine		-1.734	0.00938	ABCB1,ACTA2,ARG1,CCL3L3,CCL5,IFIT2,IL6,LIF,LTB,MYBL2,NEDD9,POLE,SLC6A4,SLC7A5	77 (16)
SNCA		enzyme		1.969	0.0094	DNAJB9,GBP5,GOLGA8K (includes others),GRIN2B,IL6,KIF1A,NCF2,SERPINE1,SLC2A3,SP8,WIPF3
Ifn		group		1.934	0.00951	EDN1,IFIH1,IFIT1,IFITM1,OASL,SERPINE1	79 (16)
ARNT		transcription regulator			0.00951	ANGPTL4,DEGS2,EDN1,SERPINE1,SLC2A3,VIM	85 (11)
staurosporine		chemical - kinase inhibitor		-0.865	0.00951	ABCB1,IFIT2,IL6,NEDD9,PTH1R,SERPINE1	92 (20)
prostaglandin D2		chemical - endogenous mammalian			0.0096	CCL5,HAS3,IL6	65 (11)
LPIN1		phosphatase			0.0096	FASN,IL6,SREBF1	52 (8)
leucine		chemical - endogenous mammalian			0.0096	FASN,SOD2,SREBF1	84 (19)
BAK1		other			0.0096	CCL5,DNAJB9,IL6	35 (7)
PRKCI		kinase			0.0096	FASN,IL6,SREBF1	82 (14)
PD 123319		chemical drug			0.0096	FASN,NCF2,SERPINE1
carbenoxolone		chemical toxicant			0.0096	FASN,IL6,SREBF1	68 (13)
stearic acid		chemical - endogenous mammalian			0.0096	CCL3L3,EDN1,IL6	62 (10)
TREM1		transmembrane receptor		-0.504	0.0096	CCL5,EDN1,IFIT2,IL6,LIF,MT1E,OASL,RHOU	82 (16)
MYOC		other			0.00977	CARD10,DLX5,ITGB1,JDP2,SLC2A3
SBDS		other			0.00977	AKR1C1/AKR1C2,CHAC1,FBXL16,KIF1A,PPP2R2C
AREG		growth factor		-0.447	0.00977	C10orf55,IFI6,IFIT2,IL6,MYBL2	49 (7)
cholecalciferol		chemical - endogenous mammalian		-0.562	0.00988	CCL5,EDN1,IL6,PTH1R,SERPINE1,SLC20A1	78 (14)
L-methionine		chemical - endogenous mammalian			0.00992	ACTA2,MAT2A,SOD2,TYMS	42 (4)
SERPINF1		other			0.00992	ACTA2,G0S2,SOD2,VIM	76 (14)
TXNIP		other		0.849	0.00992	FASN,G0S2,IL6,KISS1	32 (4)
NR1H4		ligand-dependent nuclear receptor		-1.519	0.0104	ACTA2,CCL3L3,EDN1,FADD,FASN,IL6,NR1I3,SREBF1
EDN1	0.239	cytokine		0.861	0.0104	ACTA2,EDN1,HSPA8,IL6,ITGB1,NFATC3,SERPINE1,VIM
HISTONE		group			0.0105	IL6,KISS1,LAT
PTX3		other			0.0105	CCL3L3,CCL5,IL6
CNOT7		transcription regulator			0.0105	IFI44L,IFI6,IFITM1
IDR-1002		chemical reagent			0.0105	CCL3L3,CCL5,IL6
KRT17		other			0.0105	CCL3L3,CCL5,IL6
MAP2K4		kinase			0.0105	CCL5,FLNA,IL6,TUBB2A
APOE		transporter	Inhibited	-2.427	0.0107	ACTA2,CCL3L3,CCL5,EDN1,GRIN2B,IGFBP6,IL6,MYBBP1A,NCF2,SERPINE1,SOD2
teriflunomide		chemical drug			0.0109	FADD,IL6
YOD1		enzyme			0.0109	CCL5,IFIT1
SMOC2		other			0.0109	MCM10,MCM4
DGCR5		other			0.0109	AKT1,VIM
Traj18		other			0.0109	CCL5,IL6
RLIM		enzyme			0.0109	SERPINE1,VIM
miR-193a-3p (and other miRNAs w/seed ACUGGCC)		mature microRNA			0.0109	RPS6KB2,SRSF2
miR-186-5p (miRNAs w/seed AAAGAAU)		mature microRNA			0.0109	DDX43,VIM
docosapentaenoic acid		chemical reagent			0.0109	CCL5,IL6
LGALS7/LGALS7B		other			0.0109	IL6,SERPINE1
HAS2		enzyme			0.0109	ACTA2,IL6
TNNI3		transporter			0.0109	CCL3L3,CCL5
VLDLR		transporter			0.0109	IL6,SERPINE1
2-[[9-isopropyl-6-[[4-(2-pyridyl)phenyl]methylamino]purin-2-yl]amino]butan-1-ol		chemical - kinase inhibitor			0.0109	CCL3L3,IL6
COL17A1		other			0.0109	IL6,WNT4
zileuton		chemical drug			0.0109	CCL3L3,CCL5
SD6		chemical reagent			0.0109	CCL5,IFITM1
rosmarinic acid		chemical - endogenous non-mammalian			0.0109	ACTA2,IL6
phospholipid		chemical - endogenous mammalian			0.0109	CCL3L3,CCL5
nandrolone		chemical drug			0.0109	IL6,SOD2
CXCL12		cytokine		1.946	0.011	ACTA2,CCL5,DLX5,FLNA,HLA-B,IL6,ITGB1,VIM
C5		cytokine		1.424	0.011	ACTA2,AKT1,CCL3L3,CCL5,IL6,SERPINE1
INS		other		-1.009	0.0111	ACTA2,EDN1,FASN,GRB10,IL6,SMPD2,SREBF1
Ige		complex		0.564	0.0111	ARG1,CCL3L3,CCL5,CLCF1,EDN1,IKBKG,IL6,LIF,NAPA,SNRPD3,VIM
heme		chemical - endogenous mammalian		-1.067	0.0112	CCL3L3,CCL5,IL6,LIF
SAMSN1		other	Activated	2.236	0.0112	CCL3L3,EDN1,IFIT2,IL6,OASL
TGFB1		growth factor		0.638	0.0112	ACTA2,AKR1C1/AKR1C2,AKT1,ANGPTL4,ARG1,CCL3L3,CCL5,DLX5,EDN1,ENPP1,ESRP2,FASN,FLNA,GATD3A/GATD3B,GRIN2B,HAS3,IFIH1,IGFBP6,IL6,ITGB1,LIF,MYBL2,NCF2,NEDD9,P2RY6,PITPNM1,PTH1R,RHOU,SERPINE1,SLC20A1,SLC2A3,SLC4A2,SLC7A5,SOD2,SRSF2,TUBB2A,TYMS,UCA1,VIM,WNT4
APEX1		enzyme			0.0115	ABCB1,CAD,IL6
hymecromone		chemical drug			0.0115	ACTA2,FADD,HAS3
ELAVL1		other	Activated	2	0.0117	ACTA2,FLNA,IFI44,IFIH1,IL6,MAT2A,MYBL2,VIM
mir-29		microRNA		-1.013	0.0117	ACTA2,ANGPTL4,CARD9,MYBL2,VIM
adenosine		chemical - endogenous mammalian			0.0118	CCL5,IL6,PMAIP1,SERPINE1
SIRT3		enzyme		-1.01	0.0118	ACTA2,IL6,SOD2,VIM
GPER1		G-protein coupled receptor		-0.496	0.0118	ACTA2,EDN1,FASN,MT1X
IL1R1		transmembrane receptor		0.263	0.0118	ACTA2,CCL3L3,CCL5,IL6
BNIP3L		other	Activated	2	0.0118	FANCD2,IL16,LTB,MYBL2
POU2AF1		transcription regulator		1.964	0.0118	IFI44,IFI44L,IFITM1,IL6
isoproterenol		chemical drug		0.313	0.0121	ACTA2,CCL3L3,EDN1,IL6,KISS1,LIF,SOD2
ADAM10		peptidase			0.0122	ACTA2,GRIN2B,INHBC,MDM4,SYT1
IL1A		cytokine		1.462	0.0122	CCL5,F2RL3,IL6,ITGB1,LIF,P2RY6,SERPINE1,SOD2,VIM
BMS-690514		chemical drug			0.0125	HSPA8,MCM10,MCM4
C1QA		other			0.0125	IL6,SERPINE1,VIM
BECN1		other			0.0125	CCL5,IL6,SOD2
TAS4464		chemical drug			0.0125	PMAIP1,SLC7A5,VIM
aldosterone		chemical - endogenous mammalian	Activated	2.056	0.0125	AKT1,EDN1,IL16,IL6,MLLT3,NCF2,SERPINE1
Akt		group		0.949	0.0125	ACTA2,ADCY3,FASN,IL6,KISS1,MAN2A2,MT1X,PMAIP1,SERPINE1,SLC7A5,SOD2,SYT1
wortmannin		chemical - kinase inhibitor		0.3	0.0126	ACTA2,AKT1,CCL5,FASN,IL6,SERPINE1,SREBF1,VIM
SB203580		chemical - kinase inhibitor		-1.833	0.013	ACTA2,ARG1,CCL5,F2RL3,GLRX,HAS3,IFIT1,IFIT2,IL6,MAT2A,SERPINE1,SLC20A1,SOD2,VIM
L-lysine		chemical - endogenous mammalian			0.013	IL6,SOD2
icilin		chemical reagent			0.013	CCL3L3,IL6
ATP6AP2		transporter			0.013	ACTA2,IL6
HCAR1		G-protein coupled receptor			0.013	EDN1,IL6
SLC7A2		transporter			0.013	ARG1,CCL3L3
BV6		chemical reagent			0.013	CCL5,IL6
DEPTOR		other			0.013	CCL5,VIM
LECT2		other			0.013	CCL3L3,IL6
PELI1		enzyme			0.013	CCL5,IL6
TRIB1		kinase			0.013	ERG,FASN
CCL1		cytokine			0.013	IL6,SERPINE1
NRG4		growth factor			0.013	FASN,SREBF1
miR-451a (and other miRNAs w/seed AACCGUU)		mature microRNA			0.013	ABCB1,AKT1
ATG16L1		enzyme			0.013	IL6,SOD2
RB1CC1		other			0.013	CCL5,SERPINE1
DGKZ	-0.323	kinase			0.013	CCL5,IL6
ARF6		transporter			0.013	CCL5,IL6
HSF4		transcription regulator			0.013	LIF,VIM
8-hydroxyeicosapentaenoic acid		chemical - endogenous mammalian			0.013	ANGPTL4,IL6
KU-60019		chemical - kinase inhibitor			0.013	ARG1,IL6
HNRNPAB		enzyme			0.013	ACTA2,VIM
KPT-9274		chemical drug			0.013	FANCD2,XRCC2
bisphenol A diglycidyl ether		chemical reagent			0.013	ACTA2,SERPINE1
CDN1163		chemical reagent			0.013	FASN,SREBF1
D-sphingosine		chemical - endogenous mammalian			0.013	IL6,SERPINE1
tetrathiomolybdate		chemical drug			0.013	ACTA2,SERPINE1
diaminopimelic acid		chemical - endogenous non-mammalian			0.013	CCL5,IL6
Fe2+		chemical - endogenous mammalian			0.013	CCL3L3,SREBF1
CDKN2A		transcription regulator		1.311	0.0131	CCL3L3,CCL5,IL6,MCM4,MDM4,MYBL2,PMAIP1,RECQL4,SERPINE1,VIM
PRKAA1		kinase		-1.09	0.0133	ACTA2,ARG1,IFI44,IL6,NCF2,RHOU,SOD2
GAB2		other			0.0135	CCL3L3,IL6,SERPINE1
FGFR4		kinase			0.0135	FASN,SERPINE1,SREBF1
ARRB1		transcription regulator			0.0135	FASN,IL6,SERPINE1
PDPK1		kinase			0.0135	DYNC1I1,IL6,SERPINE1
bryostatin 1		chemical drug			0.0135	ARG1,CCL5,IL6
KLF11		transcription regulator	Inhibited	-2.433	0.0136	ACTA2,AKT1,CCL3L3,EDN1,SERPINE1,SOD2
Ifnar		group	Activated	2.183	0.0139	CCL5,IFIH1,IFIT2,IL6,OASL
OSMR		transmembrane receptor			0.014	FASN,GBP5,IL6,SREBF1
WNT1		cytokine	Activated	2.201	0.0141	ACTA2,EDN1,EIF5B,LBH,RHOU,SERPINE1
AR		ligand-dependent nuclear receptor		1.158	0.0142	AKT1,ARG1,CCL3L3,CCL5,DNAJB9,EDN1,ELK4,GPR179,IFIH1,IL6,MCM4,MRPL27,PMAIP1,SERPINE1,SLC2A3,VIM,WIPF1,WNT4
IL2		cytokine		1.366	0.0144	ADCY3,CARD10,CARD9,CCL3L3,CCL5,EDN1,IL6,ITGB1,LIF,LTB,MLLT3,PDCD11,PMAIP1,RGPD4 (includes others),SLC2A3,TNFRSF21,VIM
FOXO3		transcription regulator		0.188	0.0144	ACTA2,CAD,ERG,FASN,IFIH1,IL6,MCM4,PMAIP1,SERPINE1,SOD2,VIM
Ifn gamma		complex		1.057	0.0144	CCL5,EDN1,IFI44L,LIF,PMAIP1
sphingosine-1-phosphate		chemical - endogenous mammalian		1.269	0.0144	ACTA2,CCL5,IL6,SERPINE1,VIM
PC-SPES		chemical drug			0.0144	HLA-B,HLA-C,TUBB2A,TYMS,VIM
1-palmitoyl-2-(5-oxovaleroyl)-sn-glycero-3-phosphorylcholine		chemical reagent			0.0147	ACTA2,IL6,VIM
ITGAM		transmembrane receptor			0.0147	CCL3L3,CCL5,IL6
GPS2		transcription regulator		-1.951	0.0147	CCL3L3,IL6,MCTP1,WIPF1
MSC		transcription regulator	Activated	2	0.0147	DDX60,IFI44,IFI44L,IFIT1
P11 peptide antagonist		chemical reagent			0.0147	IL6
9-hydroxy-(S)-10,12-octadecadienoic acid		chemical - endogenous mammalian			0.0147	SERPINE1
PDGF receptor tyrosine kinase inhibitor IV		chemical - kinase inhibitor			0.0147	IL6
xylose		chemical reagent			0.0147	SREBF1
TRIM72		enzyme			0.0147	ACTA2
Ggt		group			0.0147	SLC7A5
PI3K p85		group			0.0147	IL6
Daf		group			0.0147	IL6
OR10J5		G-protein coupled receptor			0.0147	ELK4
PRPF31		other			0.0147	MDM4
SLC41A1		transporter			0.0147	NFATC3
SV2B		transporter			0.0147	SYT1
EOLA1/EOLA2		other			0.0147	IL6
TMPRSS2		peptidase			0.0147	ERG
PPP1R3G		other			0.0147	SREBF1
WDR83		other			0.0147	IL6
SAMD4B		other			0.0147	NANOS1
GSE1		other			0.0147	SLC7A5
CLSTN1		other			0.0147	GRIN2B
OSBP		transporter			0.0147	SREBF1
LRRC4C		other			0.0147	IL6
DNAJC15		other			0.0147	ABCB1
TXNDC2		enzyme			0.0147	IL6
FILIP1		other			0.0147	FLNA
S100		complex			0.0147	SLC6A4
black cohosh extract		chemical drug			0.0147	SERPINE1
PARD3		other			0.0147	IL6
USP39		peptidase			0.0147	MDM4
PRCC		other			0.0147	SERPINE1
PC		enzyme			0.0147	FASN
DYNLRB1		other			0.0147	SERPINE1
APBB3		other			0.0147	TYMS
MYLPF		other			0.0147	ACTA2
EHD1		other			0.0147	ITGB1
MORF4L2		other			0.0147	MYBL2
NOL3		other			0.0147	CAD
flunixin meglumine		chemical drug			0.0147	IL6
AFAP1		other			0.0147	ITGB1
Rcan1		other			0.0147	FLNA
SOCS5		cytokine			0.0147	IL6
TSTA3		enzyme			0.0147	ACTA2
PRPF4		other			0.0147	CCL5
EAF1		transcription regulator			0.0147	WNT4
EXOC5		other			0.0147	ACTA2
SIGLEC16		other			0.0147	IL6
Muc16		other			0.0147	IL6
ITIH5		other			0.0147	ACTA2
TONSL	-0.311	other			0.0147	CCL5
LGALS4		other			0.0147	IL6
GRAMD4		other			0.0147	IL6
CDK3		kinase			0.0147	TYMS
KIF17		transporter			0.0147	GRIN2B
VPS18		transporter			0.0147	ITGB1
TPST1		enzyme			0.0147	IL6
RXFP1		G-protein coupled receptor			0.0147	ACTA2
GDF10		growth factor			0.0147	SERPINE1
crenolanib		chemical drug			0.0147	IL6
UBL5		other			0.0147	MDM4
MORF4L1		other			0.0147	MYBL2
Prg4		other			0.0147	IL6
Marcks		other			0.0147	IL6
DPF3		other			0.0147	IL6
GBA		enzyme			0.0147	IL6
LOC103694380		other			0.0147	IL6
SR11256		chemical reagent			0.0147	EDN1
ETP-46464		chemical reagent			0.0147	OASL
casein kinase II inhibitor IV		chemical reagent			0.0147	IL6
oltipraz metabolite M2		chemical reagent			0.0147	SREBF1
melissa officinalis essential oil		chemical reagent			0.0147	SREBF1
licochalcone E		chemical reagent			0.0147	SREBF1
licochalcone A		chemical reagent			0.0147	SREBF1
hexamethonium		chemical drug			0.0147	IL6
2,5-dihydroxymethylcinnamate		chemical - kinase inhibitor			0.0147	EDN1
tecalcet		chemical reagent			0.0147	EDN1
nolatrexed		chemical drug			0.0147	TYMS
prednisolone acetate		chemical drug			0.0147	IL6
nitazoxanide		chemical drug			0.0147	IL6
4-((4-(3,4-dichlorophenyl)-1,2,5-thiadiazol-3-yl)oxy)butan-1-ol		chemical reagent			0.0147	LAT
KIRA6		chemical reagent			0.0147	IL6
I-A09		chemical reagent			0.0147	IL6
P62-mediated mitophagy inducer		chemical reagent			0.0147	IL6
anthraquinone		chemical toxicant			0.0147	CCL5
ramiprilat		chemical - endogenous mammalian			0.0147	IL6
tropisetron		chemical drug			0.0147	IL6
rhapontin		chemical - endogenous non-mammalian			0.0147	FASN
gemtuzumab ozogamicin		biologic drug			0.0147	ABCB1
SMAD3-EP300		complex			0.0147	SERPINE1
5-fluorouridine		chemical - endogenous mammalian			0.0147	TYMS
trifluridine		chemical drug			0.0147	TYMS
amastatin		chemical - protease inhibitor			0.0147	IL6
P2y Receptor		group			0.0147	SLC2A3
gum arabic		chemical drug			0.0147	IL6
fucose		chemical - endogenous mammalian			0.0147	ACTA2
androstanol		chemical - endogenous mammalian			0.0147	NR1I3
pregnenolone		chemical - endogenous mammalian			0.0147	IL6
SMARCA4		transcription regulator	Activated	2.206	0.0148	ABCB1,ACTA2,CCDC9B,CLCF1,HLA-B,HLA-C,HLA-F,IFIT1,IFITM1,IL6,ITGB1,NOSTRIN,ODAPH,SERPINE1,TYMS,VIM,WIPF1
docosahexaenoic acid		chemical drug		0.683	0.0149	ARG1,DNAJB9,FASN,IL6,SERPINE1,SMPD2,SREBF1
5-azacytidine		chemical drug		1.47	0.0149	ABCB1,CLCF1,FANCD2,HSPA8,IFI6,PMAIP1,SLC7A5
HDAC3		transcription regulator			0.015	FASN,GPAM,IL6,SERPINE1,VIM
YBX1		transcription regulator		0.225	0.015	ABCB1,ACTA2,CCL5,PMAIP1,SLC2A3
1-methyl-4-phenyl-1,2,3,6-tetrahydropyridine		chemical toxicant		1.296	0.015	CCL5,IL6,LIF,NCF2,SOD2
eicosapentenoic acid		chemical drug		0.849	0.015	ANGPTL4,DNAJB9,IL6,SERPINE1,SREBF1
simvastatin		chemical drug		-1.591	0.0151	ACTA2,EDN1,IL6,NCF2,RHOU,SERPINE1,TYMS,VIM
azithromycin		chemical drug			0.0152	ARG1,IL6
digoxin		chemical drug			0.0152	ABCB1,FASN
Pdgfr		group			0.0152	ACTA2,VIM
WP1066		chemical drug			0.0152	ACTA2,EDN1
ISGF3		complex			0.0152	IFIH1,IFIT2
Atrial Natriuretic Peptide		group			0.0152	EDN1,SERPINE1
SAMHD1		enzyme			0.0152	IFI6,IL6
PLA2G2D		enzyme			0.0152	ARG1,IL6
GPBAR1		G-protein coupled receptor			0.0152	IL6,PCSK1
TCF21		transcription regulator			0.0152	IL6,KISS1
ANG		enzyme			0.0152	CCL5,IL6
mir-127		microRNA			0.0152	ARG1,IL6
MED16		transcription regulator			0.0152	ANGPTL4,VIM
PLA2G2E		enzyme			0.0152	CCL5,SERPINE1
PTGER1		G-protein coupled receptor			0.0152	ANGPTL4,IL6
OPRM1		G-protein coupled receptor			0.0152	IL6,VIM
ANGPTL4	0.858	other			0.0152	FASN,SREBF1
CCL3L3	4.726	cytokine			0.0152	CCL5,IL6
6-aminopyrazolopyrimidine derivative compound II		chemical - kinase inhibitor			0.0152	CCL3L3,IL6
sevoflurane		chemical drug			0.0152	GRIN2B,IL6
KT5720		chemical - kinase inhibitor			0.0152	ARG1,MAT2A
bempedoic acid		chemical drug			0.0152	CCL5,IL6
adefovir dipivoxil		chemical drug			0.0152	ACTA2,IL6
cyclomaltodextrin		chemical drug			0.0152	CCL3L3,IL6
S-equol		chemical drug			0.0152	IL6,SERPINE1
MAPK9		kinase		-0.524	0.0153	CCL5,EDN1,FASN,IL6,LIF,SOD2,SREBF1
ursodeoxycholic acid		chemical - endogenous mammalian		1.257	0.0155	ABCB1,FASN,MAFG,SREBF1
PNPLA2		enzyme		-1.964	0.0155	ARG1,FASN,IL6,SREBF1
mir-27		microRNA		1.114	0.0155	ABCB1,CAD,EDN1,IL6
GSTO1		enzyme		-1.982	0.0155	CHAC1,IFI6,IFIT1,SAMD9
25-hydroxycholesterol		chemical reagent		1.959	0.0155	CHAC1,FASN,IL6,SREBF1
DMD		other			0.0155	DGKZ,HSPA8,LIF,MLLT3,P2RY2,PROX1,SLC9A2,VIM
ANGPT2		growth factor	Activated	2.011	0.0155	ACTA2,CCL3L3,CCL5,EDN1,IL6,SERPINE1,SOD2,VIM
KDM5B		transcription regulator		-0.816	0.0156	CLCF1,EIF5B,MT1E,MT1X,NEDD9,TUBB2A
DNMT3B		enzyme		-0.378	0.0158	CCL5,ESRP2,FBXL16,IFIT1,IFITM1,NFATC3,PUSL1
MIR124		group			0.0158	DLX5,IL6,VIM
NVP-TAE684		chemical - kinase inhibitor			0.0158	ESRP2,SERPINE1,VIM
CYBB		enzyme			0.0158	AKT1,CCL5,IL6
EIF2AK4		kinase			0.0158	CHAC1,IL6,SOD2
CLU		other			0.0158	AKT1,IL6,SREBF1
TCF4		transcription regulator		-1.897	0.0162	AKT1,ANGPTL4,DUS3L,ENPP1,GEMIN5,H1-0,IL16,MRTO4,NANOS1,NEDD9,PDCD11
infliximab		biologic drug		-1	0.0163	EDN1,G0S2,MT1X,SLC7A5
SGK1		kinase			0.0163	GRIN2B,IL6,LIF,SLC2A3
Go 6976		chemical - kinase inhibitor		-1.154	0.0163	CCL5,IL6,ITGB1,SOD2
NR0B2		ligand-dependent nuclear receptor		0.299	0.0169	ARG1,FASN,IL6,SERPINE1,SREBF1
lipoxin A4		chemical - endogenous mammalian			0.017	ACTA2,IL6,SERPINE1
EBF3		transcription regulator			0.017	ADCY3,CCL3L3,IL6
XDH		enzyme			0.017	ACTA2,SERPINE1,VIM
ITCH		enzyme			0.017	IL6,SLC2A3,SLC7A5
IGFBP3		other			0.017	CCL3L3,CCL5,SERPINE1
exenatide		biologic drug			0.017	ARG1,IL6,PCSK1
SH42		chemical reagent			0.017	AKT1,ARG1,IL6
E2F3		transcription regulator		-0.492	0.0172	AKR1C1/AKR1C2,EDN1,MCM10,MCM4,MT1X,MYBL2,SERPINE1
ATP-gamma-S		chemical reagent			0.0172	IL16,IL6,NCF2,SOD2
diphenyleneiodonium		chemical reagent		-1.964	0.0172	ACTA2,IL6,SERPINE1,SOD2
cytarabine		chemical drug		1.987	0.0172	CCL3L3,CCL5,IL6,LTB
dihydrotestosterone		chemical - endogenous mammalian		0.243	0.0172	ADTRP,ARG1,ERG,FASN,G0S2,GRB10,IL6,ITGB1,KISS1,MCM10,MCM4,PMAIP1,SLC2A3,SREBF1,VIM,WNT4
octanoic acid		chemical - endogenous mammalian			0.0175	FASN,SREBF1
ginsenoside Rb1		chemical - endogenous non-mammalian			0.0175	FASN,SREBF1
MEG3		other			0.0175	ACTA2,VIM
IFNA10		cytokine			0.0175	IFIH1,IFIT1
IFNA21		cytokine			0.0175	IFIH1,IFIT1
IFNA5		cytokine			0.0175	IFIH1,IFIT1
TRAF3IP3		other			0.0175	CCL5,IL6
SCAVENGER receptor CLASS A		group			0.0175	CCL5,IL6
IFNA7		cytokine			0.0175	IFIH1,IFIT1
NDUFA13		enzyme			0.0175	MCM4,MYBL2
miR-148a-3p (and other miRNAs w/seed CAGUGCA)		mature microRNA			0.0175	ACTA2,IL6
TRAF4		other			0.0175	CCL5,IL6
AIF1		other			0.0175	ACTA2,IL6
IFNA14		cytokine			0.0175	IFIH1,IFIT1
IFNA6		cytokine			0.0175	IFIH1,IFIT1
MMP8		peptidase			0.0175	CCL3L3,IL6
LAMC1		other			0.0175	ACTA2,VIM
HOXA4		transcription regulator			0.0175	ACTA2,ITGB1
ADAM15		peptidase			0.0175	CCL5,IL6
N-(3-oxododecanoyl)-homoserine lactone		chemical reagent			0.0175	IL6,TYMS
coomassie brilliant blue		chemical drug			0.0175	IL6,LIF
metoprolol		chemical drug			0.0175	EDN1,IL6
verteporfin		chemical drug			0.0175	IL6,VIM
CpdX-D3		chemical reagent			0.0175	IL6,WNT4
N-cor		group			0.0176	CCL5,FASN,MCTP1,SREBF1,WIPF1
PPARD		ligand-dependent nuclear receptor		-0.493	0.0176	ACTA2,ANGPTL4,CCL3L3,FASN,GPAM,IFI44L,IGFBP6,IL6,SREBF1
PTEN		phosphatase		-0.435	0.0178	AKT1,ARG1,CAD,CCL5,EDN1,FASN,G0S2,GMDS,GPR179,IGFBP6,IL6,ITGB1,MAT2A,MYBL2,SERPINE1,SLC20A1,SREBF1,WNT4
GNAQ		enzyme			0.0178	ABCB1,ARG1,CLCF1,EDN1,IL6,SERPINE1
molybdenum disulfide		chemical reagent		0	0.0178	ACTA2,AKR1C1/AKR1C2,IFI44,IFIT1,KISS1,LBH
fenofibrate		chemical drug		-0.756	0.018	ANGPTL4,EDN1,FASN,GPAM,IL6,MYBL2,SERPINE1,SOD2,SREBF1
calphostin C		chemical - kinase inhibitor		-1.698	0.018	ABCB1,ACTA2,IL6,SOD2
trovafloxacin		chemical drug	Activated	2	0.018	FASN,IL6,SERPINE1,SOD2
butyric acid		chemical - endogenous mammalian		-0.382	0.0181	ABCB1,ADH6,FASN,G0S2,IFIT1,IFITM1,IL6,MPP3,PMAIP1,SERPINE1,SREBF1,SRSF2,TYMS
SOD2	0.269	enzyme			0.0183	IL6,JDP2,MT1E,SERPINE1,SOD2
FGFR1		kinase		0.44	0.0183	EIF5B,IL6,LIF,PCSK1,VIM
INSIG1		other		0.93	0.0183	CCL5,FASN,GPAM,IL6,SREBF1
PLIN5		other			0.0183	ACTA2,FASN,SREBF1
CASZ1		enzyme			0.0183	EDN1,ENPP1,IRAG1
CERK		kinase			0.0183	CCL5,CLCF1,IL6
SUMO3		other			0.0183	HSPA8,IL6,TNFRSF21
mevalonic acid		chemical - endogenous mammalian			0.0183	FASN,SERPINE1,SREBF1
ITGB1	-0.313	transmembrane receptor		0.97	0.0183	ACTA2,FLNA,HAS3,IL6,SERPINE1,VIM
MAPK8		kinase		0.034	0.0186	ABCB1,AKT1,CCL5,IL6,LIF,SOD2,WNT4
2-(4-amino-1-isopropyl-1H-pyrazolo[3,4-d]pyrimidin-3-yl)-1H-indol-5-ol		chemical reagent		1.782	0.0186	EDN1,GINS3,LIF,MCM10,SOD2,TYMS,XRCC2
NR1I2		ligand-dependent nuclear receptor		-0.349	0.0186	ABCB1,CCL3L3,CYP4V2,FASN,IL6,NR1I3,SREBF1
SP600125		chemical - kinase inhibitor		-1.387	0.0186	ABCB1,CCL5,CHAC1,FASN,GRB10,IL6,NEDD9,SERPINE1,SOD2,SREBF1
ADRB		group		0.816	0.0189	ADCY4,ANGPTL4,ARG1,IKBKG,LBH,OASL
ritonavir		chemical drug			0.0189	ABCB1,FGGY,IL6,PFAS,SREBF1,ZNF107
F3		transmembrane receptor			0.0189	ARG1,CARD9,IL6,SERPINE1
caffeine		chemical drug		0.927	0.0189	FASN,SREBF1,SRSF2,VIM
SMAD2		transcription regulator		1.064	0.019	ACTA2,IL6,ITGB1,SERPINE1,VIM
BMP6		growth factor		0.391	0.019	ACTA2,DLX5,IL6,SERPINE1,SLC20A1
TP73		transcription regulator		-0.01	0.0195	ABCB1,ACTA2,ANGPTL4,EDN1,FASN,G0S2,IL6,LBH,P2RY2,PMAIP1,SERPINE1,WNT4
SERPINE2		other			0.0196	CCL5,IL6,LTB
TFAP2B		transcription regulator			0.0196	EDN1,KISS1,SOD2
22(R)-hydroxycholesterol		chemical - endogenous mammalian			0.0196	FASN,HAS3,SREBF1
E. coli serotype 0127B8 lipopolysaccharide		chemical - endogenous non-mammalian		1.937	0.0196	CCL5,IL6,LIF,P2RY6,SLC4A2,SLC7A5,SOD2
bucladesine		chemical toxicant		0.19	0.0198	CLCF1,ENPP1,IGFBP6,IL6,LIF,MAT2A,PTH1R,SERPINE1,SLC6A4,SOD2,WNT4
MSTN		growth factor			0.0199	ACTA2,AKT1,IL6,VIM
orotic acid		chemical - endogenous mammalian			0.02	FASN,SREBF1
nystatin		chemical drug			0.02	CCL3L3,IL6
estrone		chemical - endogenous mammalian			0.02	IL6,SERPINE1
TIFA		other			0.02	CCL5,IL6
SELENOS		other			0.02	FASN,IL6
TCF/LEF		group			0.02	ITGB1,VIM
TAP1		transporter			0.02	IFIT1,IL6
APBB1		transcription regulator			0.02	ACTA2,TYMS
mir-140		microRNA			0.02	IL6,VIM
miR-130a-3p (and other miRNAs w/seed AGUGCAA)		mature microRNA			0.02	DICER1,IL6
TBX3		transcription regulator			0.02	JDP2,LBH
IFNA8		cytokine			0.02	IFIH1,IFIT1
NHLH2		transcription regulator			0.02	IL6,PCSK1
NRP1		transmembrane receptor			0.02	ACTA2,IL6
IL18R1		transmembrane receptor			0.02	CCL3L3,IL6
ST6GAL1		enzyme			0.02	IL6,SLC2A3
SP2		transcription regulator			0.02	MAT2A,SERPINE1
Smad2/3/4		group			0.02	ACTA2,SERPINE1
IFNA16		cytokine			0.02	IFIH1,IFIT1
Z-551		chemical reagent			0.02	FASN,SREBF1
perindopril		chemical drug			0.02	ACTA2,IL6
pyridoxine		chemical - endogenous mammalian			0.02	SLC6A4,WNT4
sea cucumber body wall meal		chemical reagent			0.02	FASN,SREBF1
albuterol		chemical drug			0.02	CCL5,IL6
lauric acid		chemical - endogenous mammalian			0.02	CCL3L3,IL6
galactose		chemical - endogenous mammalian			0.02	FASN,SREBF1
IRF8		transcription regulator		0.517	0.0201	CCL5,IFI44L,IFI6,IFIT2,IL6,LIF
PIK3CG		kinase		0.18	0.0204	ABCB1,ARG1,ENPP1,GBP5,IL6
TAZ		enzyme			0.0204	DICER1,EDN1,KRT34,PMAIP1,SERPINE1
medroxyprogesterone acetate		chemical drug		-0.396	0.0206	ADCY3,ADCY4,ARSB,CCL5,FASN,IL6,ITGB1,LIF,LTB,MCM4,PMAIP1,SERPINE1,WNT4
TERT		enzyme			0.0207	HLA-B,IFIT1,IFIT2,IL6,SOD2,VIM
SASH1		other	Activated	2	0.0208	EDN1,IFIT2,IL6,OASL
2-deoxyglucose		chemical drug		0.189	0.0208	ABCB1,CCL5,IL6,SOD2
FCER1G		transmembrane receptor			0.021	CCL5,IFIT2,IL6
mitoxantrone		chemical drug			0.021	IFIT2,IL6,PMAIP1
pimagedine		chemical drug			0.021	ACTA2,IL6,SERPINE1
fluvastatin		chemical drug			0.021	EDN1,IL6,SERPINE1
anandamide		chemical - endogenous mammalian			0.021	ANGPTL4,IL6,PPIL3
IL27		cytokine		0.943	0.0214	CCL5,HLA-B,HLA-C,IL6,TNFSF18,VIM
FBXW7		enzyme		1.941	0.0218	GPAM,HSPA8,SERPINE1,SREBF1
TRAF6		enzyme		0.343	0.0218	IL6,MAT2A,NCF2,SOD2
clopidogrel		chemical drug		1	0.0218	CHAC1,IFIT1,NANOS1,PMAIP1
MYF6		transcription regulator			0.022	ANGPTL4,IL16,IL6,LIF,SERPINE1
GLI2		transcription regulator			0.022	CCL3L3,CCL5,IL6,ITGB1,VIM
NR3C2		ligand-dependent nuclear receptor		1.953	0.022	ARG1,CCL3L3,CCL5,EDN1,IL6,SERPINE1
sirolimus		chemical drug		-0.155	0.022	ACTA2,AKT1,ARG1,CCL3L3,FASN,HLA-B,IL16,IL6,KISS1,SERPINE1,SLC2A3,SREBF1,TUBB2A,TYMS,VIM
T3-TR-RXR		complex			0.0224	AKR1C1/AKR1C2,FASN,SREBF1
NR0B1		ligand-dependent nuclear receptor			0.0224	FASN,MYBL2,SREBF1
HEY2		transcription regulator			0.0224	ACTA2,IL6,PROX1
TFAP4		transcription regulator			0.0224	ESRP2,LIF,VIM
HSPA9		other			0.0224	NEDD9,SOD2,VIM
TLR7/8		group			0.0224	EDN1,PMAIP1,RECQL4
plerixafor		chemical drug			0.0224	ACTA2,EDN1,IL6
Retnla		other			0.0227	ACTA2,IL6
GPNMB		enzyme			0.0227	IL6,ITGB1
PRF1		transporter			0.0227	CCL3L3,IL6
RAPGEF1		other			0.0227	IL6,SRSF2
H1-2		other			0.0227	LTB,PMAIP1
LY96		transmembrane receptor			0.0227	CCL5,IL6
SPHK2		kinase			0.0227	CCL5,IL6
MAPKAP1		other			0.0227	IFIT2,SREBF1
STIM1		ion channel			0.0227	IL6,NFATC3
TNFRSF12A		transmembrane receptor			0.0227	CCL5,IL6
ACACB		enzyme			0.0227	FASN,SREBF1
VIPR1		G-protein coupled receptor			0.0227	CCL3L3,CCL5
GABBR1		G-protein coupled receptor			0.0227	IL6,KISS1
IRAK2		kinase			0.0227	IL6,MAT2A
BCL10		transcription regulator			0.0227	CCL5,IL6
GFAP		other			0.0227	ITGB1,VIM
IL16	1.776	cytokine			0.0227	CCL3L3,IL6
DMH1		chemical reagent			0.0227	ACTA2,CCL5
farnesyl pyrophosphate		chemical - endogenous mammalian			0.0227	FASN,SERPINE1
caffeic acid		chemical drug			0.0227	FASN,SREBF1
rebamipide		chemical drug			0.0227	IL6,SOD2
cadmium chloride		chemical toxicant			0.0228	ARG1,CCL5,IGFBP6,VIM
tyrphostin AG 1478		chemical - kinase inhibitor		-0.208	0.0228	AKT1,EDN1,IL6,NCF2
IL18		cytokine		0.697	0.0235	CCL3L3,CCL5,GRIN2B,IL6,LIF,LTB,SLC2A3
PPARA		ligand-dependent nuclear receptor		-0.31	0.0236	ADTRP,ANGPTL4,ARG1,EDN1,FASN,G0S2,GPAM,HPX,IGFBP6,IL6,MAT2A,NCF2,SREBF1
LGALS1		other		1.863	0.0238	ACTA2,IL6,LAT,SERPINE1
KDM3A		transcription regulator			0.0239	ACTA2,EDN1,SERPINE1
MSX2		transcription regulator			0.0239	PROX1,PTH1R,VIM
SUMO2		enzyme			0.0239	HSPA8,IL6,TNFRSF21
ASXL1		transcription regulator			0.0239	G0S2,RPL22,SERPINE1
ATF1		transcription regulator			0.0239	HLA-B,PCSK1,SOD2
AGTR1		G-protein coupled receptor			0.0239	EDN1,IL6,SERPINE1
ADORA2B		G-protein coupled receptor			0.0239	ARG1,IL6,SERPINE1
DRD2		G-protein coupled receptor			0.0239	GRIN2B,PCSK1,SERPINE1
CCR5		G-protein coupled receptor			0.0239	CCL3L3,CCL5,IL6
CGS 21680		chemical reagent			0.0239	CCL3L3,CCL5,GRIN2B
SAHM1		chemical reagent			0.0239	FLNA,NT5DC2,RHOU
fisetin		chemical drug			0.0239	CCL3L3,CCL5,VIM
RELA		transcription regulator		0.947	0.024	ABCB1,ACTA2,CCL5,EDN1,HLA-B,IL6,LTB,MAT2A,NR1I3,P2RY2,SOD2,SREBF1,VIM
EGR1		transcription regulator		1.224	0.0241	ABCB1,ACTA2,CCL3L3,SERPINE1,SLC4A2,SOD2,WNT4
Vegf		group		1.048	0.0242	ABCB1,ACTA2,ANGPTL4,CLCF1,DNAJB9,EDN1,FLNA,GRB10,IL6,ITGB1,NOSTRIN,PMAIP1,SLC20A1,VIM
peptidoglycan		chemical - endogenous non-mammalian	Activated	2.189	0.0244	CCL3L3,CCL5,IL16,IL6,SOD2
KAT5		transcription regulator			0.0244	CAD,GPAM,IL6,SOD2,SRSF2
SPARC		other		0.44	0.0244	IL6,P2RY2,POLE,SERPINE1,VIM
plicamycin		chemical drug		0.447	0.0244	CYP4V2,FASN,NAPA,PMAIP1,SERPINE1
NOD2		other		0.806	0.0249	CCL5,IL6,SLC2A6,SOD2
levothyroxine		chemical - endogenous mammalian		1.072	0.0249	ABCB1,FASN,IGFBP6,SREBF1
homocysteine		chemical - endogenous mammalian		0.763	0.0252	CCL5,FASN,IL6,PMAIP1,SREBF1
USP22		peptidase			0.0254	CCL5,IFIT1,NCF2
IFNE		cytokine			0.0254	HERC5,IFIH1,IFIT2
CSF1R		kinase			0.0254	ARG1,CCL3L3,IL6
Cdc42		enzyme			0.0254	ACTA2,FLNA,LIF
fasudil		chemical drug			0.0254	ACTA2,ARG1,IL6
bevacizumab		biologic drug			0.0255	DICER1,VIM
Foxo		group			0.0255	ABCB1,PMAIP1
Sod		group			0.0255	CCL3L3,PMAIP1
METRNL		other			0.0255	CCL3L3,IL6
FZD9		G-protein coupled receptor			0.0255	CCL5,IFI44
UCP2		transporter			0.0255	FASN,IL6
IL-17f dimer		complex			0.0255	CCL5,IL6
LBP		transporter			0.0255	IFIT1,IL6
mir-194		microRNA			0.0255	ACTA2,SLC7A5
FANCD2	-0.21	other			0.0255	SOD2,SREBF1
DNAJB6		transcription regulator			0.0255	KISS1,VIM
ABCC8		transporter			0.0255	IL6,SOD2
CCAT2		other			0.0255	ACTA2,VIM
IFIT2	0.364	other			0.0255	CCL5,IL6
DAXX		transcription regulator			0.0255	IL6,SERPINE1
SMAD6		transcription regulator			0.0255	IL6,SERPINE1
ECM1		transporter			0.0255	ARG1,VIM
cerulenin		chemical drug			0.0255	CCL5,FASN
PD98059		chemical - kinase inhibitor		-0.908	0.0259	ACTA2,CCL3L3,CCL5,EDN1,FAM171A1,FASN,IL6,ITGB1,LAT,MAT2A,MYBL2,SERPINE1,SREBF1,TUBB2A,VIM
PF4		cytokine		-0.694	0.026	ACTA2,DDX60,IL6,SOD2
Y 27632		chemical drug		-1.951	0.026	ACTA2,IL6,SERPINE1,VIM
bisindolylmaleimide I		chemical - kinase inhibitor		-0.537	0.0261	CLCF1,IL6,MAT2A,SERPINE1,SOD2
lipopolysaccharide		chemical drug	Activated	3.564	0.0261	ABCB1,ACTA2,ANGPTL4,ARG1,CCL3L3,CCL5,DDX60,DICER1,DNAJB9,EDN1,FASN,G0S2,GBP5,HERC5,HSPA8,IFI44,IFI44L,IFI6,IFIH1,IFIT1,IFIT2,IFITM1,IL16,IL6,ITGB1,JDP2,LIF,MCM10,MYBL2,NCF2,NR1I3,OASL,OLFML2B,P2RY6,PMAIP1,SERPINE1,SLC2A3,SOD2,SREBF1,TNFSF18,VIM
actinomycin D		biologic drug		0.546	0.0265	FADD,FASN,FLNA,IL6,PMAIP1,PTH1R,SERPINE1,SLC20A1
NAMPT		cytokine			0.0269	IL16,IL6,ITGB1
PTGS1		enzyme			0.0269	ARG1,EDN1,IL6
CITED2		transcription regulator			0.0269	ANGPTL4,ARG1,IL6
ILK		kinase			0.0269	HSPA8,IL6,ITGB1
SST		other			0.0269	ABCB1,IL6,RXFP3
ouabain		chemical drug			0.0269	ABCB1,HSPA8,VIM
calcitriol		chemical drug		1.8	0.027	ABCB1,AKT1,ARG1,CCL5,DICER1,EDN1,FASN,GLRX,IFI44L,IFITM1,IL6,LBH,MCM4,NEDD9,POLE,SREBF1
UCHL1		peptidase		0.594	0.0271	CCDC122,LBH,SERPINE1,SOD2
MAP2K6		kinase			0.0271	ACTA2,IFIT2,IL6,PTH1R
PLG		peptidase		1.886	0.0271	ARG1,EDN1,IL6,SERPINE1
nifedipine		chemical drug			0.0271	ABCB1,EDN1,IL6,TYMS
APP		other		1.103	0.0273	ACTA2,AKT1,ARG1,CCL3L3,CCL5,EDN1,ELOVL4,F2RL3,FLNA,GRIN2B,HSPA8,IFIH1,IFIT2,IKBKG,IL6,LIF,MCM10,PMAIP1,SERPINE1,SOD2,TUBA1B,TUBB2A
KRAS		enzyme		-1.154	0.0273	ADCY3,ARG1,CAD,FASN,HLA-F,IFI6,IFIT1,IFITM1,IL6,LBH,LIF,MAN2A2,MYBL2,NCF2,NDOR1,PMAIP1,SLC20A1,SREBF1,VIM
NTRK2		kinase			0.0282	ABCB1,SERPINE1,SYT1,VIM
PRNP		other			0.0282	ABCB1,CCL5,HSPA8,IL6
HNF4A		transcription regulator		1.346	0.0282	ACTA2,ADH6,AGXT2,AKR1C1/AKR1C2,ARG1,DDX49,DNAJB9,FLNA,G0S2,GATD3A/GATD3B,GINS3,GMDS,HLA-B,HLA-C,HLA-F,HPX,HSPA8,IL6,INHBC,LCMT2,MAT2A,MEPCE,MIPEP,MRPL27,MRTO4,MT1X,NAPA,NCAPH2,NR1I3,P2RY2,PPP1R3D,RIOK1,SERPINE1,SNRPD3,SREBF1,SRSF2,TAF6,THOC3,TRMT6,TRUB2,TYMS,USP36,WNT4
8-(4-chlorophenylthio)-guanosine-3', 5'-cyclic monophosphate		chemical reagent			0.0284	CCL3L3,IL6
PADI2		enzyme			0.0284	IL6,VIM
FZD8		G-protein coupled receptor			0.0284	ACTA2,VIM
C-21		chemical drug			0.0284	ACTA2,IL6
hemoglobin		complex			0.0284	EDN1,IL6
ghrelin		biologic drug			0.0284	FASN,IL6
p85 (pik3r)		group			0.0284	FASN,IL6
PLCG2		enzyme			0.0284	IFIT2,IL6
HOTAIRM1		other			0.0284	GRB10,MCTP1
MDM4	0.277	transcription regulator			0.0284	SOD2,VIM
GCGR		G-protein coupled receptor			0.0284	SLC6A4,SREBF1
FMO3		enzyme			0.0284	FASN,SREBF1
ATP2A2		transporter			0.0284	FASN,SYT1
S1PR2		G-protein coupled receptor			0.0284	ACTA2,CCL5
SOD3		enzyme			0.0284	EDN1,IL6
BARX2		transcription regulator			0.0284	ACTA2,FLNA
FDFT1		enzyme			0.0284	FASN,SREBF1
SMURF2		enzyme			0.0284	NEDD9,SERPINE1
INT-767		chemical drug			0.0284	IL6,PCSK1
MAPKAPK3		kinase			0.0284	CCL3L3,IL6
PDK4		kinase			0.0284	ARG1,IL6
superoxide		chemical - endogenous mammalian			0.0284	IL6,SOD2
glycyrrhetinic acid		chemical drug			0.0284	CCL3L3,IL6
acadesine		chemical drug			0.0284	FASN,SREBF1
lipid A		chemical toxicant			0.0286	CCL3L3,CCL5,IL6
FLT3		kinase			0.0286	IFIT2,IL6,LIG3
NME1		kinase			0.0286	GEMIN5,METTL1,SERPINE1
baicalein		chemical drug			0.0286	ABCB1,AKT1,IL6
l-asparaginase		biologic drug	Activated	2.236	0.0288	FANCD2,FASN,MCM4,MYBL2,POLE
BTK		kinase		-0.548	0.0288	IFI44L,IFIT1,IFITM1,IL6,SLC2A3
ARHGEF12		other			0.0293	ACTA2
xanthine oxidase		group			0.0293	IFIH1
Plc beta		group			0.0293	IL6
MAPKAPK2/3		group			0.0293	IL6
Rab5		group			0.0293	IL6
PIK-93		chemical - kinase inhibitor			0.0293	IL6
macimorelin		biologic drug			0.0293	EDN1
T-type Calcium Channel		complex			0.0293	ENPP1
UC-1V150		chemical drug			0.0293	IL6
VAX1		transcription regulator			0.0293	KISS1
IRF2BPL		enzyme			0.0293	KISS1
PI4K2A		kinase			0.0293	IL6
TRIM50		other			0.0293	IFIT2
LPIN2		phosphatase			0.0293	IL6
ARL16		other			0.0293	CCL5
colestimide		chemical drug			0.0293	PCSK1
FPR		group			0.0293	IL6
SLC17A9		transporter			0.0293	IL6
Hsf3		other			0.0293	PDZD2
ESYT3		other			0.0293	PCSK1
Snhg7		other			0.0293	ACTA2
ZSTK-474		chemical drug			0.0293	IL6
C1QTNF4		other			0.0293	IL6
TLN2		other			0.0293	ITGB1
ZNF326		transcription regulator			0.0293	SLC36A4
ARL11		other			0.0293	IL6
SV2A		other			0.0293	SYT1
PACS2		other			0.0293	HLA-C
MAP3K21		kinase			0.0293	VIM
AFAP1L2		other			0.0293	IL6
ganglioside GM3 (d18:1/18:0)		chemical - endogenous mammalian			0.0293	IL6
ganglioside GM3 (d18:1/20:0)		chemical - endogenous mammalian			0.0293	IL6
ganglioside GM3 (d18:1/22:0)		chemical - endogenous mammalian			0.0293	IL6
CBP-ICSBP-IRF-1-PU.1		complex			0.0293	NCF2
Par		group			0.0293	IL6
CC 401		chemical drug			0.0293	MYBL2
CTS-1027		chemical drug			0.0293	ACTA2
IL3RA		transmembrane receptor			0.0293	PROX1
ACTC1		enzyme			0.0293	ACTA2
ARFGEF2		other			0.0293	FLNA
HLTF		transcription regulator			0.0293	SERPINE1
KIFC1		enzyme			0.0293	AKT1
STXBP4		other			0.0293	ITGB1
TRIM5		enzyme			0.0293	IFIT2
PRPF8		other			0.0293	MDM4
GAS5-AS1		other			0.0293	ACTA2
RAB11B-AS1	0.746	other			0.0293	ANGPTL4
MCM2		enzyme			0.0293	MCM4
AKAP10		other			0.0293	IL6
SLC20A1	-0.326	transporter			0.0293	AKT1
miR-532-5p (and other miRNAs w/seed AUGCCUU)		mature microRNA			0.0293	NCF2
miR-4728-3p (miRNAs w/seed AUGCUGA)		mature microRNA			0.0293	PMAIP1
MIR4728		microRNA			0.0293	PMAIP1
mir-657		microRNA			0.0293	IL6
mir-630		microRNA			0.0293	DICER1
neflamapimod		chemical drug			0.0293	IL6
ECE1		peptidase			0.0293	EDN1
STK38L		kinase			0.0293	ITGB1
SLC8A1		transporter			0.0293	EDN1
CDC7		kinase			0.0293	MCM4
NOXO1		other			0.0293	SOD2
IL1RAPL1		transmembrane receptor			0.0293	IL6
YES1		kinase			0.0293	IL6
MED23		transcription regulator			0.0293	KISS1
DCTN4		other			0.0293	CCL5
MCM3		enzyme			0.0293	MCM4
prosapogenin		chemical drug			0.0293	IL6
SH2D3C		other			0.0293	IL6
poly-L-glutamic acid-peptoid 1 conjugate QM56		chemical reagent			0.0293	CCL5
TIAM2		enzyme			0.0293	VIM
ORC1		other			0.0293	MCM4
ING2		transcription regulator			0.0293	SERPINE1
CRADD		other			0.0293	IL6
GPR32		G-protein coupled receptor			0.0293	IL6
TMEM9B		other			0.0293	IL6
TBC1D23		other			0.0293	IL6
RAMP3		G-protein coupled receptor			0.0293	VIM
ITGA7		other			0.0293	ITGB1
GAB3		other			0.0293	IFIT1
MIR6869		microRNA			0.0293	IL6
MED6		transcription regulator			0.0293	IFIT2
CD300E		other			0.0293	IL6
DDT		enzyme			0.0293	IL6
CRTAP		other			0.0293	SERPINE1
SPRR3		other			0.0293	PCSK1
RNF11		enzyme			0.0293	SERPINE1
RPS4Y1		other			0.0293	VIM
LPCAT1		enzyme			0.0293	DNAJB9
ZFYVE16		other			0.0293	SERPINE1
LINC01410		other			0.0293	NCF2
CU-CPT22		chemical reagent			0.0293	CCL3L3
4-(benzylamino)-2-((2-(3-chloro-4-hydroxyphenyl)ethyl)amino)pyrimidine-5-carboxamide		chemical reagent			0.0293	ARG1
polysaccharide TA-1		chemical - endogenous non-mammalian			0.0293	IL6
LY3039478		chemical drug			0.0293	VIM
bimekizumab		biologic drug			0.0293	IL6
canertinib		chemical drug			0.0293	AKT1
palytoxin		chemical toxicant			0.0293	ABCB1
sarpogrelate		chemical drug			0.0293	SERPINE1
methiothepin		chemical drug			0.0293	SERPINE1
sibutramine		chemical drug			0.0293	SERPINE1
E-4031		chemical drug			0.0293	IL6
acetoxyacetylaminofluorene		chemical toxicant			0.0293	ABCB1
dofetilide		chemical drug			0.0293	IL6
BAY-u9773		chemical reagent			0.0293	IL6
foscarnet		chemical drug			0.0293	AKT1
soman		chemical toxicant			0.0293	IKBKG
miltefosine		chemical drug			0.0293	ABCB1
gliclazide		chemical drug			0.0293	SLC2A3
benzo(a)pyrene-7,8-dione		chemical toxicant			0.0293	AKR1C1/AKR1C2
wax ester		chemical - endogenous mammalian			0.0293	IL6
constitutive proteasome-selective inhibitor		chemical reagent			0.0293	PMAIP1
PR-924		chemical - protease inhibitor			0.0293	PMAIP1
lavendustin A		chemical - kinase inhibitor			0.0293	EDN1
theaflavin-3,3'-digallate		chemical - endogenous non-mammalian			0.0293	IL6
EMD472523		chemical reagent			0.0293	IL6
pSTAT3 (Tyr705) inhibitory peptide		chemical reagent			0.0293	IL6
BMS-986126		chemical - kinase inhibitor			0.0293	IL6
endomorphin-2		chemical - endogenous mammalian			0.0293	EDN1
perillaldehyde		chemical - endogenous non-mammalian			0.0293	IL6
tyrphostin AG 1295		chemical - kinase inhibitor			0.0293	ACTA2
ceftazidime		chemical drug			0.0293	IL6
12(S)-HPETE		chemical - endogenous mammalian			0.0293	IL6
alpha hydroxy ganglioside GM3 (d18:1/24:0)		chemical - endogenous mammalian			0.0293	IL6
ZRL5P4		chemical reagent			0.0293	DICER1
tibolone		chemical drug			0.0293	SERPINE1
androstenol		chemical reagent			0.0293	NR1I3
3,20-pregnanedione		chemical - endogenous mammalian			0.0293	ABCB1
IKBKB		kinase		1.859	0.0293	CCL3L3,CCL5,EDN1,FASN,IGFBP6,IL6,LTB,MAT2A,SOD2
enterotoxin B		biologic drug		1.176	0.0294	CCL3L3,CCL5,IL6,LIF
SFTPA1		transporter	Inhibited	-2	0.0294	AKR1C1/AKR1C2,ANGPTL4,IL6,SERPINE1
ATG7		enzyme		-1.887	0.0294	ACTA2,IFIH1,IL6,SREBF1
PLX5622		chemical drug	Activated	2	0.0294	CCL3L3,CCL5,IL16,LTB
VDR		transcription regulator		0.956	0.0294	ACTA2,AKT1,EDN1,IFI44L,IL6,LBH,NEDD9,SREBF1
GH1		growth factor	Activated	2.236	0.0297	FASN,GRIN2B,IL6,SREBF1,VIM
TGFB2		growth factor		1.607	0.0297	ACTA2,ANGPTL4,EDN1,MLLT3,SERPINE1
5-hydroxytryptamine		chemical - endogenous mammalian			0.0297	FADD,IL6,NCF2,SERPINE1,SLC6A4
troglitazone		chemical drug		-0.765	0.0298	ACTA2,ANGPTL4,CCL5,FASN,FGGY,G0S2,GPAM,IL6,PFAS,SERPINE1,ZNF107
pioglitazone		chemical drug		-0.273	0.0299	ACTA2,ANGPTL4,IL6,NCF2,SERPINE1,SOD2,SREBF1
lenalidomide		chemical drug		1.238	0.03	ADAT3,FLNA,IFI6,IFIH1,RRP1B,TNFRSF21,VIM,WNT4
HOTAIR		other			0.0302	ACTA2,IFITM1,IL6
MASTL		kinase			0.0302	DICER1,SERPINE1,SLC2A3
KL		enzyme			0.0302	ACTA2,IL6,SOD2
IHH		enzyme			0.0302	IL6,PTH1R,SRD5A3
Hbb-b2		other			0.0302	IL16,LTB,NCF2
TP53		transcription regulator		1.529	0.0302	ABCB1,ACTA2,AKT1,ARG1,CARD10,CCL3L3,CCL5,CLUH,DICER1,DNAJC11,EDN1,ELK4,F8A1 (includes others),FASN,G0S2,GAL3ST4,GLRX,GPR179,HERC5,HLA-B,HSPA8,IL16,IL6,LIF,MCM4,MDM4,MRTO4,MYBL2,PMAIP1,PSMD2,RECQL4,RRP1B,SERPINE1,SLC2A6,SLC7A5,SOD2,SREBF1,TYMS,VIM
IGF1R		transmembrane receptor		1.283	0.0304	ACTA2,CCL5,EDN1,FASN,GRB10,IL16,IL6,SREBF1,TYMS
KLF6		transcription regulator		0.378	0.0306	ARG1,CCL3L3,IL6,PMAIP1
Bay 11-7082		chemical - kinase inhibitor		-1.913	0.0306	CCL3L3,CCL5,IL6,SOD2
N-Ac-Leu-Leu-norleucinal		chemical - protease inhibitor		-0.832	0.0306	HLA-B,HLA-C,NEDD9,SREBF1
GATA3		transcription regulator		-0.569	0.0313	ANGPTL4,CCL5,ELOVL4,ERG,IL6,LTB,SERF1A/SERF1B,VIM
TMSB4		group			0.0314	ITGB1,SERPINE1
NOD1		other			0.0314	CCL5,IL6
ZBP1		other			0.0314	CCL3L3,IL6
STAT3 inhibitor VI		chemical reagent			0.0314	EDN1,IL6
CRHR1		G-protein coupled receptor			0.0314	EDN1,SLC2A3
ITGB4		transmembrane receptor			0.0314	CCL5,IL6
PAEP		other			0.0314	CCL5,EDN1
ACTN4		transcription regulator			0.0314	ANGPTL4,SERPINE1
diethylmaleate		chemical toxicant			0.0314	MAFG,SREBF1
L-carnitine		chemical - endogenous mammalian			0.0314	EDN1,IL6
PS-1145		chemical - kinase inhibitor			0.0314	CCL5,IL6
vitamin K2		chemical drug			0.0314	ABCB1,AKR1C1/AKR1C2
taxifolin		chemical - endogenous non-mammalian			0.0314	IL6,SOD2
BHLHE40		transcription regulator		0.751	0.0316	ACTA2,FASN,IL6,PCSK1,SREBF1
DUSP1		phosphatase		-0.688	0.0316	CCL3L3,IFIT1,IL6,SERPINE1,SOD2
IL3		cytokine		0.479	0.0317	ARG1,ELK4,FASN,GP5,IL6,LIF,NEDD9,NFATC3,PROX1,SLC2A3
TLR4		transmembrane receptor	Activated	2.402	0.0317	CCL3L3,CCL5,EDN1,IFIT2,IL6,METTL1,NR1I3,OASL,SMPD2,SOD2,TNFAIP8L2
mir-145		microRNA			0.0319	ACTA2,IL6,SOD2
GSK2816126		chemical drug			0.0319	DLX5,IL6,PTH1R
4-hydroxynonenal		chemical toxicant			0.0319	AKR1C1/AKR1C2,IL6,SERPINE1
H89		chemical - kinase inhibitor		0.797	0.0324	CCL5,CLCF1,IL6,PCSK1,SERPINE1,SOD2
bortezomib		chemical drug		0.898	0.0326	CCL5,FANCD2,IL6,LIF,PMAIP1,PSMD2,SREBF1,VIM
palmitic acid		chemical - endogenous mammalian		0.346	0.0326	AKT1,CCL3L3,CCL5,FASN,IL6,NCF2,SERPINE1,SREBF1
melatonin		chemical - endogenous mammalian		-0.962	0.0326	EDN1,FASN,IL6,SOD2,VIM
MXD1		transcription regulator		0	0.0331	EDN1,MYBBP1A,NEDD9,TNFRSF21
C3		peptidase		1.929	0.0331	ACTA2,CCL3L3,CCL5,IL6
PTHLH		other			0.0331	IL6,KISS1,SERPINE1,SOD2
CpG ODN 1826		chemical reagent		1.95	0.0331	CCL3L3,CCL5,IL6,NCF2
Alpha catenin		group	Inhibited	-2.219	0.0336	C1QTNF3,IGFBP6,IL6,VIM,WIPF1
GW3965		chemical reagent	Inhibited	-2.199	0.0336	ADCY3,CCL5,FASN,IL6,SREBF1
PROC		peptidase			0.0337	IL6,MOK,SERPINE1
OLR1		transmembrane receptor			0.0337	HAS3,IL6,NCF2
n-3 fatty acids		chemical drug			0.0337	FASN,IL6,SREBF1
methylselenic acid		chemical reagent			0.0339	ABCA5,AKR1C1/AKR1C2,AKT1,DNAJB9,H1-0,MYBL2,TAF6,TYMS
PSEN1		peptidase			0.0343	CCL3L3,CCL5,ELOVL4,GRIN2B,HSPA8,IL6,MCM10,PMAIP1,SRD5A3,TUBA1B,TUBB2A
CNTF		cytokine		1	0.0344	FASN,LIF,SREBF1,VIM
kawain		chemical - endogenous non-mammalian			0.0346	IL6,SOD2
PKNOX2		transcription regulator			0.0346	MDM4,VIM
SAV1		other			0.0346	IL6,VIM
SUCNR1		G-protein coupled receptor			0.0346	ACTA2,ITGB1
ERVW-1		other			0.0346	CCL5,IL6
miR-296-5p (miRNAs w/seed GGGCCCC)		mature microRNA			0.0346	ABCB1,AKT1
mir-192		microRNA			0.0346	ACTA2,TYMS
FCER1A		transmembrane receptor			0.0346	CCL3L3,IL6
LY6E		other			0.0346	IL6,SERPINE1
CLEC4E		other			0.0346	CCL3L3,IL6
HNRNPA1		other			0.0346	IL6,SREBF1
Klra7 (includes others)		transmembrane receptor			0.0346	CCL3L3,CCL5
TP53COR1		other			0.0346	PMAIP1,SOD2
HULC		other			0.0346	ITGB1,VIM
prazosin		chemical drug			0.0346	IL6,KISS1
fumonisin B1		chemical toxicant			0.0346	ABCB1,LTB
S-(2,3-bispalmitoyloxypropyl)-cysteine-GDPKHPKSF		chemical reagent			0.0346	CCL5,IL6
leptomycin B		chemical drug			0.0346	IFIT2,IL6
finasteride		chemical drug			0.0346	EDN1,IL6
8-bromo-cAMP		chemical reagent		0.042	0.0347	ADCY3,ADCY4,ARG1,ARSB,DICER1,IL6,LIF,MAT2A,MCM4,NR1I3,PMAIP1,SERPINE1,WNT4
NFATC2		transcription regulator		1.195	0.0351	CCL3L3,CCL5,EDN1,IFIT2,IL6,OASL,PDZD2
LGR4		transmembrane receptor			0.0355	IL6,VIM,WNT4
MYBL2	-0.368	transcription regulator			0.0355	HSPA8,ITGB1,MYBL2
NOX4		enzyme			0.0355	ACTA2,NCF2,SERPINE1
FBXO32		enzyme		-0.152	0.0357	DNAJB9,HPX,IL6,SOD2
enalapril		biologic drug		-1	0.0357	ACTA2,PTH1R,SERPINE1,SOD2
apigenin		chemical - endogenous non-mammalian			0.0357	ABCB1,CCL3L3,IL6,SOD2
Insulin		group		-0.99	0.0357	AKT1,ANGPTL4,EDN1,FASN,GRB10,HSPA8,IFIT2,IL6,SERPINE1,SLC2A3,SLC6A4,SREBF1,WNT4
triamcinolone acetonide		chemical drug	Activated	2.63	0.0358	ANGPTL4,ERG,MT1E,MT1X,NFATC3,PFAS,SOD2
EGFR		kinase		-0.674	0.0367	ACTA2,AKT1,ARG1,CAD,CCL5,FASN,IL6,MYBL2,SERPINE1,SLC2A3,SLC7A5,VIM,WNT4
estrogen receptor		group		0.64	0.0367	DICER1,EDN1,IL6,ITGB1,NEDD9,PMAIP1,SERPINE1,VIM
budesonide		chemical drug		-0.492	0.037	CCL3L3,CCL5,IL6,MAFG
5-O-mycolyl-beta-araf-(1->2)-5-O-mycolyl-alpha-araf-(1->1')-glycerol		chemical - endogenous non-mammalian	Activated	2	0.037	CCL3L3,IFIT1,IFIT2,SOD2
resveratrol		chemical drug		-1.538	0.0371	ACTA2,CCL3L3,CCL5,EDN1,FASN,IFIT1,IL6,SERPINE1,SOD2
fish oils		chemical drug			0.0374	CCL3L3,EDN1,FASN
BSG		transporter			0.0374	CCL3L3,SERPINE1,VIM
KAT2B		transcription regulator			0.0374	ABCB1,FASN,HLA-B
SB 216763		chemical - kinase inhibitor			0.0374	FASN,IL6,SREBF1
TGFBR2		kinase		1.302	0.0374	ACTA2,ANGPTL4,BFSP1,IL6,PTH1R,SERPINE1,SLC2A3
Hdac		group		-0.463	0.0377	CDK5R2,EDN1,IL6,MT1E,MYBL2,WNT4
Ras homolog		group			0.0378	IL16,ITGB1
Fibrinogen		complex			0.0378	CCL3L3,IL6
ABT-737		chemical drug			0.0378	IL6,PMAIP1
SIGIRR		transmembrane receptor			0.0378	CCL3L3,IL6
Lymphotoxin		complex			0.0378	CCL5,IL6
CpG ODN 2395		chemical reagent			0.0378	CCL3L3,IL6
FLNA	-0.285	other			0.0378	GP5,ITGB1
CYP2E1		enzyme			0.0378	IL6,NCF2
DLX2		transcription regulator			0.0378	DLX5,TELO2
HDAC7		transcription regulator			0.0378	EDN1,IL6
IDO1		enzyme			0.0378	IL6,SLC7A5
SIN3B		transcription regulator			0.0378	CAD,TYMS
dichloroacetic acid		chemical drug			0.0378	ARG1,SLC2A3
retinol		chemical drug			0.0378	IL16,IL6
epirubicin		chemical drug			0.0378	ABCB1,IL6
linalool		chemical - endogenous non-mammalian			0.0378	IL6,SREBF1
butaprost		chemical drug			0.0378	CCL3L3,IL6
LIPE		enzyme			0.0379	EDN1,FASN,G0S2,GRB10,SREBF1
IL1		group		1.863	0.038	AKR1C1/AKR1C2,CCL5,EDN1,F2RL3,IL6,LIF,SERPINE1,SLC2A3,SOD2,SREBF1
FOSL1		transcription regulator		-0.629	0.0384	CCL3L3,EDN1,IL6,SERPINE1
MYCL		transcription regulator		-1.131	0.0384	CAD,INO80,NEDD9,RPL17
CCN1		other			0.0384	CCL3L3,IL6,ITGB1,SERPINE1
VEGFA		growth factor		1.02	0.0384	ACTA2,AKT1,CCL3L3,EDN1,GRB10,IL6,ITGB1,SERPINE1,SOD2
STAT5a/b		group			0.039	AKT1,ARG1,IRAG1,PROX1,SLC2A3
RUNX2		transcription regulator		-0.6	0.039	ABCB1,ACTA2,AKT1,EDN1,SERPINE1
CHUK		kinase		1.718	0.0391	CCL3L3,CCL5,GRIN2B,IFIT2,IGFBP6,IL6,MAT2A
paclitaxel		chemical drug		1.524	0.0391	ABCB1,ACTA2,FLNA,G0S2,IL6,SLC2A3,SOD2,TUBA1B,WNT4
TFEB		transcription regulator			0.0393	ARSB,CCL5,IL6
TIMP3		other			0.0393	IL6,SERPINE1,VIM
9,10-dimethyl-1,2-benzanthracene		chemical toxicant			0.0393	ARG1,IL6,SERPINE1
valsartan		chemical drug			0.0393	EDN1,IL6,SERPINE1
D-glucose		chemical - endogenous mammalian		-0.357	0.0395	ABCB1,ACTA2,ARG1,EDN1,FASN,GCDH,GPAM,IL6,IRAG1,ITGB1,KIF1A,PCSK1,SERPINE1,SOD2,SREBF1,SRSF2,SYT1
NFYA		transcription regulator			0.0398	ABCB1,FASN,GPAM,PMAIP1
ascorbic acid		chemical - endogenous mammalian		-1.961	0.0398	IL6,ITGB1,SERPINE1,SLC20A1
CPT1B		enzyme		-0.277	0.0399	AKT1,ANGPTL4,FASN,GPAM,PPP1R3D,RPS6KB2,SREBF1
NFAT5		transcription regulator		-0.405	0.0401	EDN1,IFIT2,IL6,LIF,TNFRSF21
CSF1		cytokine		1.084	0.0411	ARG1,CCL5,DICER1,IL6,ITGB1,JDP2,NCF2,SLC7A5
lactosylceramide		chemical - endogenous mammalian			0.0412	CCL5,IL6
Tnf receptor		group			0.0412	IL6,SERPINE1
ETS		group			0.0412	LTB,SERPINE1
MFSD2A		transporter			0.0412	FASN,SREBF1
MAPK8IP1		other			0.0412	GRIN2B,IL6
CD200		other			0.0412	CCL3L3,IL6
SLC2A4		transporter			0.0412	SLC2A3,SREBF1
MC4R		G-protein coupled receptor			0.0412	FASN,IL6
TNFRSF18		transmembrane receptor			0.0412	CCL3L3,IL6
ITGA2		transmembrane receptor			0.0412	IL6,ITGB1
CCN3		growth factor			0.0412	ITGB1,SERPINE1
TLR6		transmembrane receptor			0.0412	CCL5,IL6
CYP27A1		enzyme			0.0412	NR1I3,SREBF1
PTPN3		phosphatase			0.0412	ANGPTL4,SERPINE1
HSP90AB1		enzyme			0.0412	LAT,SLC6A4
edaravone		chemical drug			0.0412	FASN,IL6
aphidicolin		chemical toxicant			0.0412	IFI44L,IFIT1
ammonium chloride		chemical drug			0.0412	EDN1,IL6
naltrexone		chemical drug			0.0412	IL6,PCSK1
arecoline		chemical drug			0.0412	ACTA2,IL6
FADD	-0.442	other		0	0.0412	FADD,IFIH1,IFIT2,IL6
panobinostat		chemical drug			0.0413	FLNA,PMAIP1,VIM
IRF6		transcription regulator			0.0413	ARG1,IL6,SOD2
COL18A1		other		-1.131	0.0427	EDN1,IL6,SERPINE1,TNFRSF21
TGFBR1		kinase		1.948	0.0427	ACTA2,EDN1,SERPINE1,VIM
CTNNB1		transcription regulator		0.861	0.0431	ABCB1,ACTA2,ARMH4,EDN1,ENPP1,EPHB3,FASN,GPAM,IFIT1,IFITM1,IL6,ITGB1,LBH,LIF,PROX2,RPL17,RPL22,SERPINE1,TELO2,VIM,WNT4
BAX		transporter			0.0433	CCL5,DNAJB9,IL6
CCN5		growth factor			0.0433	ACTA2,SERPINE1,VIM
salicylic acid		chemical drug			0.0433	CCL5,GRIN2B,IL6
N-[N-(3,5-difluorophenacetyl-L-Ala)]-S-phenylglycine t-butyl ester		chemical - protease inhibitor			0.0433	ACTA2,CCL5,IL6
TLR7		transmembrane receptor	Activated	2.352	0.0433	CCL5,IFI44,IFI44L,IFIT1,IFITM1,IL6,SOD2
miR-98 inhibitor		chemical reagent			0.0436	EDN1
sulfatides		chemical - endogenous mammalian			0.0436	IL6
sangivamycin		chemical - endogenous non-mammalian			0.0436	IL6
Diap		group			0.0436	ACTA2
glycodeoxycholic acid		chemical - endogenous mammalian			0.0436	IL6
PDK		group			0.0436	IL6
1-palmitoyl-2-arachidonoyl-phosphatidylcholine		chemical - endogenous mammalian			0.0436	IL6
cortisone		chemical - endogenous mammalian			0.0436	IL6
ANTXR2		transmembrane receptor			0.0436	VIM
BANK1		other			0.0436	IL6
atypical protein kinase C		group			0.0436	SREBF1
NIK		group			0.0436	IL6
tolylfluanid		chemical toxicant			0.0436	FASN
MLN8054		chemical drug			0.0436	PMAIP1
ZG16		other			0.0436	IL6
muraglitazar		chemical drug			0.0436	EDN1
imperatorin		chemical - endogenous non-mammalian			0.0436	IL6
SLC48A1		transporter			0.0436	ITGB1
TRIM13		enzyme			0.0436	IFIT2
APBB2		other			0.0436	TYMS
polyethyleneimine		chemical reagent			0.0436	IL6
RHOBTB2		enzyme			0.0436	BRMS1
C1QTNF1		other			0.0436	IL6
IL17RC		transmembrane receptor			0.0436	IL6
BHMT		enzyme			0.0436	SREBF1
SELENOK		other			0.0436	IL6
SLC15A4		transporter			0.0436	IL6
TRIM66		transcription regulator			0.0436	IFIT2
CHD5		enzyme			0.0436	VIM
SPON2		other			0.0436	IL6
SPRED2		cytokine			0.0436	VIM
SMCR8		other			0.0436	IL6
ZNF451		enzyme			0.0436	SERPINE1
SPATA2		other			0.0436	IL6
STAB1		transporter			0.0436	CCL3L3
ZNF300		transcription regulator			0.0436	IL6
NAA30		enzyme			0.0436	PMAIP1
HDGF		growth factor			0.0436	SERPINE1
COQ7		enzyme			0.0436	ARG1
TRIM32		transcription regulator			0.0436	IFIT2
TRIM67		other			0.0436	IFIT2
ASH1L		transcription regulator			0.0436	IL6
HSD17B14		enzyme			0.0436	IL6
TRIM36		enzyme			0.0436	IFIT2
RADIL		other			0.0436	VIM
PTPN23		phosphatase			0.0436	VIM
SCARB2		transmembrane receptor			0.0436	IL6
INAVA		other			0.0436	IL6
TUT4		enzyme			0.0436	IL6
ganglioside GM3 (d18:1/16:0)		chemical - endogenous mammalian			0.0436	IL6
ganglioside GM3 (d18:1/24:0)		chemical - endogenous mammalian			0.0436	IL6
ganglioside GM3 (d18:1/24:1(15Z))		chemical - endogenous mammalian			0.0436	IL6
TH17 Cytokine		group			0.0436	IL6
isoleucine		chemical - endogenous mammalian			0.0436	SOD2
ACAT1		enzyme			0.0436	ITGB1
defibrotide		biologic drug			0.0436	SERPINE1
C-type LECTIN		group			0.0436	IL6
CSNK1E		kinase			0.0436	SERPINE1
LPXN		transcription regulator			0.0436	ACTA2
satratoxin G		chemical toxicant			0.0436	IL6
vistusertib		chemical drug			0.0436	SREBF1
TRPC5		ion channel			0.0436	ABCB1
DHX15		enzyme			0.0436	IL6
GCA		other			0.0436	IL6
IVNS1ABP		other			0.0436	SOD2
TPSG1		peptidase			0.0436	IL6
PLEC		other			0.0436	IL6
GNLY		other			0.0436	CCL5
BAG4		other			0.0436	IL6
PURB		transcription regulator			0.0436	ACTA2
CLIP1		other			0.0436	IL6
riociguat		chemical drug			0.0436	SERPINE1
RBM8A		other			0.0436	IL6
9-benzyl-8-hydroxy-2-(2-methoxyethoxy)adenine		chemical reagent			0.0436	IL6
miR-222-5p (miRNAs w/seed UCAGUAG)		mature microRNA			0.0436	ACTA2
miR-543-3p (and other miRNAs w/seed AACAUUC)		mature microRNA			0.0436	IL6
miR-22-5p (and other miRNAs w/seed GUUCUUC)		mature microRNA			0.0436	IL6
mir-1180		microRNA			0.0436	AKT1
P2RY11		G-protein coupled receptor			0.0436	IL6
TRIM9		enzyme			0.0436	IFIT2
CEACAM6		other			0.0436	IL6
MYH11		other			0.0436	ACTA2
SERPINB3		other			0.0436	IL6
CEACAM21		other			0.0436	IL6
STK16		kinase			0.0436	SERPINE1
MID2		other			0.0436	IFIT2
SIPA1		other			0.0436	ITGB1
MKNK2		kinase			0.0436	IFIT2
SEMA3E		other			0.0436	IL6
STRAP		other			0.0436	SERPINE1
CRT-0066101		chemical - kinase inhibitor			0.0436	IL6
MLST8		other			0.0436	IFIT2
RAB10		enzyme			0.0436	IL6
FCAR		transmembrane receptor			0.0436	IL6
DISC1		other			0.0436	ITGB1
KPNB1		other			0.0436	PMAIP1
SLC12A6		transporter			0.0436	VIM
HTR6		G-protein coupled receptor			0.0436	DYNC1I1
Trim30a/Trim30d		other			0.0436	IL6
SNAPIN		other			0.0436	IL6
TOP2B		enzyme			0.0436	FASN
KIR2DL1/KIR2DL3		other			0.0436	IL6
TUBB1		other			0.0436	TUBB2A
IDR-1018		chemical reagent			0.0436	IL6
CEACAM7		other			0.0436	IL6
BAIAP2		kinase			0.0436	GRIN2B
cetuximab/radiotherapy		biologic drug			0.0436	TYMS
GPX4		enzyme			0.0436	IL6
DHCR7		enzyme			0.0436	IL6
URMC-099		chemical reagent			0.0436	IL6
VEZF1		transcription regulator			0.0436	EDN1
CASP10		peptidase			0.0436	IL6
AZIN1		enzyme			0.0436	ACTA2
RPL37		other			0.0436	MDM4
CRIP2		other			0.0436	IL6
PTPN12		phosphatase			0.0436	IL6
capivasertib		chemical drug			0.0436	VIM
SNRNP70		other			0.0436	MDM4
iso[4]levuglandin E2		chemical - endogenous mammalian			0.0436	IL6
VAS-2870		chemical reagent			0.0436	IL6
dinitrophenyl R group		chemical reagent			0.0436	IL6
LY2090314		chemical drug			0.0436	IL6
4-ethylsulfanylphenylmethylene hydantoin		chemical reagent			0.0436	ITGB1
4-hydroxyphenylmethylene hydantoin		chemical reagent			0.0436	ITGB1
P2pal-18S		chemical reagent			0.0436	IL6
14-oxoDHA		chemical - endogenous mammalian			0.0436	IL6
norcantharidin		chemical reagent			0.0436	SOD2
4,5,6,7-tetrabromo-2-azabenzamidazole		chemical - kinase inhibitor			0.0436	MOK
URB597		chemical drug			0.0436	IL6
compound 48/80		chemical reagent			0.0436	IL6
filipin		chemical - endogenous non-mammalian			0.0436	SERPINE1
fomepizole		chemical drug			0.0436	CCL5
astemizole		chemical drug			0.0436	IL6
trimethyloxamine		chemical - endogenous non-mammalian			0.0436	IL6
gabexate		chemical drug			0.0436	IL6
aminooxyacetic acid		chemical reagent			0.0436	PMAIP1
triphenyltin		chemical toxicant			0.0436	IL6
S-efavirenz		chemical drug			0.0436	SREBF1
10-hydroxy docosahexaenoic acid		chemical - endogenous mammalian			0.0436	IL6
pegaptanib		biologic drug			0.0436	IL6
oseltamivir		chemical drug			0.0436	IL6
LMK-235		chemical reagent			0.0436	IFIT1
ketotifen		chemical drug			0.0436	IL6
oenothein B		chemical - endogenous non-mammalian			0.0436	IL6
incyclinide		chemical drug			0.0436	TYMS
AX15839		chemical - kinase inhibitor			0.0436	IL6
magnesium chloride		chemical drug			0.0436	IL6
menin-MLL inhibitor 2		chemical reagent			0.0436	SREBF1
5-phenylvaleric acid		chemical reagent			0.0436	DNAJB9
yoda1		chemical reagent			0.0436	IL6
phosphoramidon		chemical - endogenous non-mammalian			0.0436	EDN1
NSOP00313		chemical reagent			0.0436	ACTA2
Z-LEHD-FMK		chemical reagent			0.0436	AKT1
tenidap		chemical drug			0.0436	IL6
squalene		chemical - endogenous mammalian			0.0436	IL6
poly A-poly T		chemical reagent			0.0436	IL6
SR 31747		chemical drug			0.0436	IL6
titanium		chemical reagent			0.0436	IL6
pegylated leptin antagonist		chemical reagent			0.0436	IL6
megestrol acetate		chemical drug			0.0436	SREBF1
danazol		chemical drug			0.0436	IL6
diclofenac		chemical drug		0	0.0442	IL6,LBH,SERPINE1,SOD2
NFE2L2		transcription regulator		-0.505	0.0446	AKR1C1/AKR1C2,CCL5,IFIH1,IKBKG,IL6,MAFG,NCF2,NR1I3,SERPINE1,SOD2,SREBF1,SYT1
alvespimycin		chemical drug			0.0447	FASN,SREBF1
IL17a dimer		complex			0.0447	CCL5,IL6
oxymatrine		chemical drug			0.0447	GRIN2B,SREBF1
GAS5		other			0.0447	ACTA2,IL6
PLA2G6		enzyme			0.0447	ARG1,SMPD2
SKI		transcription regulator			0.0447	ACTA2,SERPINE1
TFPI2		other			0.0447	ABCB1,IL6
CXCR2		G-protein coupled receptor			0.0447	CCL3L3,IL6
ACTB		other			0.0447	ACTA2,IFI6
IL15RA		transmembrane receptor			0.0447	EDN1,IL6
cuprizone		chemical toxicant			0.0447	CCL3L3,CCL5
fibric acid derivative		chemical drug			0.0447	FASN,IL6
epicatechin gallate		chemical drug			0.0447	ARG1,IL6
tetrandrine		chemical drug			0.0447	ABCB1,IL6
9Z,11E-octadecadienoic acid		chemical - endogenous mammalian			0.0447	FASN,SREBF1
DL-fructose		chemical - endogenous mammalian			0.0447	FASN,SREBF1
IRS1		enzyme			0.0448	FASN,IL6,MYBL2,RHOU,SREBF1
platelet activating factor		chemical - endogenous mammalian			0.0454	IL6,SERPINE1,VIM
GRB2		other			0.0454	ACTA2,IL6,LTB
AKT2		kinase			0.0454	ACTA2,ITGB1,VIM
DETA-NONOate		chemical reagent			0.0454	AKT1,IL6,SERPINE1
RASSF1		other		0	0.0457	ABCB1,KISS1,LIF,TUBB2A
RARA		ligand-dependent nuclear receptor		-0.853	0.0458	HLA-B,HLA-C,IFI44,IFI44L,IGFBP6,IL16,IL6,LINC00342,NEDD9,SAMD9
NR5A2		ligand-dependent nuclear receptor		0.294	0.0461	ACTA2,FASN,IL6,ITGB1,KISS1
ETV6-RUNX1		fusion gene/product		-1.713	0.0463	CCL5,IFI6,IFIH1,IFIT1,IFITM1,ITGB1,LTB,PMAIP1,TNFAIP8L2
Ap1		complex	Activated	2.143	0.0466	CCL3L3,CCL5,DLX5,EDN1,IL6,SERPINE1
4-phenylbutyric acid		chemical - endogenous mammalian		-1.091	0.0472	CCL5,DNAJB9,IL6,SOD2
TCF		group			0.0472	ABCB1,EPHB3,IFITM1,SERPINE1
JAG1		growth factor			0.0475	ACTA2,VIM,WNT4
DCN		other			0.0475	IL6,ITGB1,SERPINE1
carboplatin		chemical drug			0.0475	ABCB1,PMAIP1,VIM
colchicine		chemical drug			0.0475	ACTA2,NR1I3,TUBA1B
RARB		ligand-dependent nuclear receptor		0.816	0.0477	CARD9,HLA-C,IFIT1,IFITM1,IGFBP6,IL6
carbon tetrachloride		chemical toxicant		1.729	0.0479	ACTA2,CCL3L3,CCL5,IGFBP6,IL6,ITGB1,SOD2
bosentan		chemical drug			0.0483	ACTA2,EDN1
Ikb		group			0.0483	IL6,MAT2A
oleoyl-estrone		chemical drug			0.0483	ADCY4,FASN
shikonin		chemical drug			0.0483	CCL5,FASN
IPMK		kinase			0.0483	ACTA2,FLNA
HOXA13		transcription regulator			0.0483	IL6,KRT34
TF		transporter			0.0483	CCL5,IL6
STK4		kinase			0.0483	IL6,PMAIP1
MLX		transcription regulator			0.0483	FASN,IL16
UCN		other			0.0483	CCL5,IL6
SAFB2		other			0.0483	HLA-C,MLLT3
NT5E		phosphatase			0.0483	IL6,SERPINE1
RBP4		other			0.0483	ARG1,IL6
ACE		peptidase			0.0483	CCL5,SERPINE1
Mt2		other			0.0483	IL6,SERPINE1
2,4-dinitrofluorobenzene		chemical toxicant			0.0483	ARG1,CCL3L3
poly dA-dT		chemical reagent			0.0483	CCL5,IL6
L-buthionine (SR)-sulfoximine		chemical drug			0.0483	ABCB1,SERPINE1
diosgenin		chemical - endogenous non-mammalian			0.0483	EDN1,SERPINE1
CSF3		cytokine		0.371	0.0488	ARG1,CCL3L3,CCL5,EDN1,IL6,LTB
gefitinib		chemical drug			0.0488	AKT1,PDCD11,SLC20A1,SLC2A3,VIM,XRCC2
ZEB1		transcription regulator		1.054	0.0488	EDN1,ESRP2,SERPINE1,VIM
6-hydroxydopamine		chemical toxicant			0.0488	CCL5,HSPA8,IL6,SOD2
PPARGC1A		transcription regulator		-0.821	0.0494	EDN1,FASN,GPAM,IGFBP6,IL6,MCM4,NR1I3,PMAIP1,SOD2,SREBF1
CBL		transcription regulator			0.0496	CCL3L3,IL6,LAT
brefeldin A		chemical - endogenous non-mammalian			0.0496	GRIN2B,HLA-B,HLA-C
MYB		transcription regulator		0.714	0.0499	HSPA8,IL6,LIF,MAT2A,NEDD9,VIM
PTPRR		phosphatase	Activated	2	0.0571	DPH7,FLNA,NT5DC2,TELO2
AHR		ligand-dependent nuclear receptor		1.786	0.0586	ACTA2,CCL5,EDN1,GPAM,IL6,NEDD9,SERPINE1,SOD2,SREBF1,VIM
imiquimod		chemical drug		1.945	0.0606	IFITM1,IL6,OASL,SOD2
arsenic trioxide		chemical drug	Activated	2.403	0.0622	FASN,GLRX,HSPA8,ITGB1,MT1E,MT1X,SLC20A1,SREBF1,TYMS
EP300		transcription regulator		1.77	0.0643	ACTA2,CAD,EDN1,FASN,HLA-B,IGFBP6,IL6,MAFG,PITPNM1,SOD2,TNFAIP8L2
MAPK14		kinase	Activated	2.408	0.0681	ACTA2,CCL5,FASN,IL6,SOD2,SREBF1
NCOA1		transcription regulator		1.96	0.0684	IL6,NCAPH2,NR1I3,SERPINE1,SREBF1
NR1I3	2.412	ligand-dependent nuclear receptor		1.969	0.0778	ABCB1,FASN,NEDD9,SREBF1
WT1		transcription regulator		-1.98	0.0898	ELK4,GRB10,MT1X,SERPINE1,SLC20A1,SLC2A3,WNT4
atorvastatin		chemical drug		-1.796	0.0914	ABCB1,EDN1,GPAM,IL6,LRRC37BP1,SERPINE1
Pam3-Cys-Ser-Lys4		chemical reagent		1.951	0.0921	CARD9,CCL3L3,CCL5,IL6,LTB
decitabine		chemical drug		1.898	0.0948	ABCB1,ANGPTL4,CCL5,ELOVL4,EPHB3,GLRX,HLA-B,HLA-C,IFIT2,IFITM1,IL6,KISS1,MDM4,MOK,SLC2A3,SYT1,VIM
Tlr		group		1.913	0.0949	ARG1,CCL5,CLEC2B,IL6
MAP4K4		kinase		1.98	0.0972	FASN,GCDH,RPS6KB2,SREBF1
TNFRSF1A		transmembrane receptor		1.975	0.0977	CCL3L3,CCL5,IL6,SERPINE1,SOD2
1,4-bis[2-(3,5-dichloropyridyloxy)]benzene		chemical toxicant		1.96	0.0995	FASN,NEDD9,NR1I3,SREBF1
Jnk		group	Activated	2.409	0.103	ACTA2,CCL5,EDN1,IL6,SERPINE1,SOD2
CLDN7		other	Inhibited	-2	0.109	HLA-B,IFI44,IFI6,MT1X
3M-002		chemical reagent		1.969	0.111	CCL3L3,CCL5,IFI44,IL6
GSK3B		kinase		1.87	0.114	IFIT2,IL6,SERPINE1,SREBF1
STAT4		transcription regulator	Activated	2.425	0.117	IFIH1,IFIT2,IL6,MLLT3,SERPINE1,SLC2A3
MYD88		other		1.918	0.117	ARG1,CCL3L3,CCL5,IFIT2,IL6,OASL,SERPINE1
IL33		cytokine		1.78	0.144	ARG1,CCL3L3,CCL5,G0S2,IKBKG,IL6,SOD2
CASR		G-protein coupled receptor	Activated	2	0.144	EDN1,LBH,NEDD9,TYMS
ciglitazone		chemical drug		-1.992	0.155	ACTA2,CCL5,IL6,SERPINE1
P38 MAPK		group	Activated	2.061	0.195	CCL3L3,CCL5,EDN1,FADD,FLNA,IL6,PMAIP1,SERPINE1
IL13		cytokine	Activated	2.357	0.202	ARG1,CCL3L3,CCL5,G0S2,IL6,MT1X,PCDHB9,PTH1R,SERPINE1
cyclic AMP		chemical - endogenous mammalian	Activated	2.401	0.207	ACTA2,ARG1,IL6,SERPINE1,SOD2,SREBF1
STAT5B		transcription regulator	Inhibited	-2.236	0.248	ABCB1,AKR1C1/AKR1C2,CCL3L3,G0S2,IL6,LTB
5-fluorouracil		chemical drug		1.964	0.253	HSPA8,LIF,MAT2A,POLR2B,PSMD2,SRSF2,TYMS
GATA2		transcription regulator		1.951	0.27	CCL3L3,CCL5,EDN1,ERG,GP5,IL16,IL6,MCTP1
methotrexate		chemical drug	Inhibited	-2.144	0.292	CCL5,FASN,GPAM,IL6,TYMS
ERK1/2		group	Activated	2.226	0.3	CCL3L3,CCL5,EDN1,IFIT1,IL6,SERPINE1
genistein		chemical drug	Inhibited	-2.175	0.394	ANGPTL4,ARG1,CCL5,IFIT2,IL6,SERPINE1,SOD2
MITF		transcription regulator	Inhibited	-2	0.532	AMDHD2,MCM4,RECQL4,SERPINE1
PAX3-FOXO1		fusion gene/product	Activated	2	1	FLNA,MT1X,SLC7A5,VIM
